# Supplementary material for: Multi‐Omics Reveal the Dysregulated Gut‐Joint Axis in Knee Synovitis: Data from Two Osteoarthritis Studies in China
Source: Adv Sci (Weinh). 2025 Dec 7;13(7):e12020. doi: 10.1002/advs.202512020 (PMC12866873; doi:10.1002/advs.202512020)
Supplement: Supplementary file 2 — Supporting Table [file ADVS-13-e12020-s001.xlsx]

## Sheet: Legends
Title
Supplementary Table 1. Multi-variable linear regression analysis between severity of knee synovitis and knee pain.
Supplementary Table 2. Description of the gut microbiometaxonomic variation (n= 207).
Supplementary Table 3. MaAsLin2 analysis for association of taxonomic abundance with knee synovitis at species level (adjusting for age, sex, body mass index and Kellgren& Lawrence's grade).
Supplementary Table 4. All differential serum metabolites (n= 111) between knee synovitis group and controls (PLS-DA, VIP > 1).
Supplementary Table 5. All KEGG Orthology (KO) genes (n= 3,848) in synovitis group and the control.
Supplementary Table 6. Significant KEGG Orthology (KO) genes of those two metabolism pathways between synovitis group and control group.
Supplementary Table 7. List of 92 biomarkers measured with Olink Inflammation panel in plasma.
Supplementary Table 8. Partial Spearman correlation analysis between remaining Olink inflammatory biomarkers (n= 75) and presence of synovitis.
Supplementary Table 9. Partial Spearman correlation analysis between synovitis-realted Olink inflammatory biomarkers and KO.
Supplementary Table 10. Clinical characteristics of included participants of Nanjing Osteoarthritis Cohort at baseline.
Supplementary Table 11. Correlation analysis of proteins of 4D-DIA proteomics for knee synovial fluid between different synovitis grades (high-grade verus low-grade).
Supplementary Table 12. Protein-protein interaction (PPI) analysis between differential proteins in synovial fluid and TWEAKR (TNFRSF12A) using the STRING database (combined score ＞ 0.15, Q value ＜ 0.2 in Supplementary Table 11).

## Sheet: Table S1
Supplementary Table 1. Multi-variable linear regression analysis between severity of knee synovitis and knee pain.
	WOMAC pain
	Crude mode		Model 1		Model 2		Model 3
	β (95% CI)	P	β (95% CI)	P	β (95% CI)	P	β (95% CI)	P
Sum scores	16.36 (8.99, 23.78)	<0.0001	10.02 (1.53, 18.51)	0.022	10.084 (1.54, 18.63)	0.021	10.07 (1.62, 18.53)	0.02
Bold denoted statistical significance; Model 1: With adjustment for baseline age, gender, body mass index and Kellgren-Lawrence grade; Model 2: Model 1 with additional adjustment for history of knee injury; Model 3: Model 2 with additional adjustment for NSAID.

## Sheet: Table S2
Supplementary Table 2. Description of the gut microbiometaxonomic variation (n= 207).
Participants	Overall					Species
	α-diversity			β-diversity		α-diversity			β-diversity
	Shannon	Simpson	InverseSimpson	PCoA1	PCoA2	Shannon	Simpson	InverseSimpson	PCoA1	PCoA2
3200003600	4.242	0.959	24.428	-0.042	0.012	3.98	0.969	31.755	-0.164	0.055
3200003566	4.358	0.965	28.913	0.14	0.25	4.022	0.961	25.728	-0.097	-0.276
3200003575	4.05	0.959	24.476	0.074	0.319	3.617	0.952	20.731	-0.146	-0.239
3200003594	3.559	0.95	19.954	-0.009	-0.178	2.575	0.884	8.626	0.353	0.022
3200003586	4.114	0.953	21.337	-0.119	0.087	3.923	0.969	32.283	-0.165	-0.061
3200003587	3.827	0.944	17.717	-0.157	-0.034	3.388	0.906	10.669	-0.074	0.14
3200003564	4.503	0.966	28.999	0.072	0.113	4.214	0.972	36.252	-0.176	-0.172
3200003580	4.238	0.956	22.564	-0.107	0.091	4.073	0.973	36.984	-0.123	-0.13
3200003598	3.981	0.948	19.22	-0.161	-1.37e-05	3.687	0.95	20.007	-0.144	0.099
3200003596	3.371	0.948	19.219	0.198	-0.232	2.139	0.815	5.412	0.536	-0.045
3200003567	3.563	0.956	22.941	0.267	0.315	2.262	0.837	6.145	0.345	-0.224
3200003574	3.71	0.948	19.189	0.074	-0.046	2.653	0.794	4.863	0.07	-0.151
3200003576	4.18	0.967	30.447	0.223	0.102	3.485	0.953	21.299	-0.026	-0.128
3200003569	3.945	0.959	24.129	0.028	0.15	3.496	0.956	22.888	-0.06	-0.074
3200003578	4.04	0.95	20.039	-0.139	0.009	3.804	0.961	25.952	-0.22	0.01
3200003584	4.063	0.954	21.913	-0.096	0.008	3.641	0.959	24.276	-0.212	0.1
3200003590	4.05	0.951	20.273	-0.129	0.023	3.764	0.953	21.193	-0.204	0.016
3200003570	4.389	0.964	27.95	0.117	0.289	3.942	0.946	18.667	-0.01	-0.371
3200003565	4.037	0.964	27.398	0.261	0.329	3.133	0.913	11.507	0.088	-0.304
3200003583	3.916	0.953	21.479	-0.028	-0.086	3.45	0.944	17.94	-0.124	0.111
3200003589	3.645	0.955	22.23	0.057	0.006	2.371	0.815	5.404	0.303	-0.076
3200003568	3.433	0.947	18.819	0.235	0.191	1.892	0.707	3.413	0.229	-0.333
3200003579	4.339	0.961	25.518	-0.032	0.101	4.118	0.974	38.179	-0.206	-0.087
3200003577	3.479	0.936	15.627	-0.168	0.01	2.949	0.879	8.294	-0.046	0.103
3200003582	4.11	0.955	22.025	-0.084	-0.063	3.723	0.954	21.876	-0.061	0.138
3200003562	4.242	0.958	23.549	-0.038	-0.111	3.923	0.96	25.157	-0.054	0.149
3200003595	4.248	0.957	23.493	-0.11	0.011	4.001	0.971	34.349	-0.174	0.056
3200005529	3.842	0.955	22.147	-0.033	-0.034	3.046	0.926	13.524	-0.017	0.099
3200005495	3.566	0.951	20.485	-0.003	-0.028	2.633	0.868	7.57	0.152	0.106
3200005406	3.926	0.956	22.967	-0.062	0.042	3.318	0.945	18.286	-0.068	0.142
3200005553	3.92	0.953	21.286	-0.12	0.008	3.269	0.916	11.906	-0.105	0.008
3200005518	3.829	0.952	20.674	-0.066	-0.114	3.109	0.924	13.125	0.102	0.201
3200005590	3.515	0.947	18.798	0.311	-0.187	2.498	0.807	5.187	0.237	0.056
3200005575	4.236	0.966	29.244	0.136	0.23	3.786	0.959	24.631	-0.045	-0.267
3200005561	3.681	0.943	17.586	-0.173	-0.094	3.093	0.921	12.733	-0.114	0.259
3200005547	4.149	0.955	22.436	-0.069	0.021	3.811	0.96	24.972	-0.192	-0.048
3200005550	4.17	0.964	27.61	0.054	0.175	3.51	0.94	16.575	0.121	-0.112
3200005498	3.701	0.943	17.655	-0.17	-0.013	3.275	0.938	16.114	0.037	0.197
3200005533	4.079	0.967	29.883	0.196	0.057	2.986	0.923	12.949	0.415	-0.059
3200005532	4.028	0.954	21.752	-0.1	0.128	3.638	0.947	19.03	-0.149	-0.099
3200005564	4.069	0.963	26.835	0.098	-0.053	3.298	0.929	14.066	0.195	-0.002
3200005600	3.681	0.937	15.813	-0.207	-0.071	3.504	0.946	18.552	-0.245	0.148
3200005494	3.696	0.948	19.408	0.175	0.398	3.104	0.919	12.384	-0.03	-0.314
3200005424	3.764	0.955	22.396	0.021	-0.095	2.838	0.894	9.466	0.047	-0.035
3200005538	3.906	0.949	19.455	-0.163	-0.035	3.48	0.949	19.682	-0.053	0.139
3200005586	4.036	0.957	23.152	-0.085	0.005	3.417	0.936	15.652	-0.123	0.053
3200005581	4.191	0.959	24.167	-0.087	0.034	3.763	0.953	21.405	-0.189	0.003
3200005475	3.681	0.95	19.953	-0.007	-0.108	2.869	0.893	9.33	0.318	0.193
3200005544	4.077	0.957	23.372	-0.061	0.067	3.698	0.96	24.988	-0.067	0.003
3200005457	3.666	0.945	18.331	-0.108	-0.128	2.987	0.923	12.972	-0.064	0.165
3200005472	4.118	0.959	24.588	0.064	0.295	3.847	0.961	25.88	-0.108	-0.18
3200005441	3.728	0.959	24.302	0.259	0.107	2.475	0.835	6.07	0.342	-0.007
3200005592	3.742	0.956	22.685	0.187	-0.143	2.782	0.885	8.675	-0.046	0.019
3200005430	3.644	0.943	17.553	0.19	0.429	3.286	0.935	15.391	0.039	-0.324
3200005417	4.02	0.96	24.698	0.079	0.263	3.643	0.956	22.588	-0.1	-0.156
3200005439	4.022	0.96	24.729	0.205	-0.067	3.474	0.936	15.507	0.037	-0.074
3200005435	3.897	0.954	21.957	-0.063	0.081	3.255	0.931	14.538	-0.016	0.027
3200005496	3.617	0.951	20.316	0.026	0.249	2.977	0.895	9.542	0.107	-0.116
3200005563	4.73	0.967	30.074	-0.024	-0.008	4.358	0.976	41.276	-0.102	-0.096
3200005471	3.721	0.948	19.072	-0.052	-0.166	3.159	0.937	15.97	0.079	0.177
3200005513	3.906	0.951	20.307	-0.11	0.054	3.504	0.936	15.689	0.046	0.114
3200005504	3.94	0.952	20.814	-0.084	0.13	3.33	0.898	9.812	-0.127	-0.112
3200005415	3.877	0.956	22.725	0.025	-0.064	3.183	0.919	12.277	0.13	0.117
3200005425	3.369	0.947	18.935	0.485	-0.223	2.37	0.873	7.87	0.352	-0.156
3200005454	4.01	0.955	22.275	-0.071	0.021	3.567	0.956	22.473	-0.05	0.086
3200005541	4.029	0.954	21.899	-0.011	-0.142	3.533	0.953	21.189	-0.145	0.091
3200005419	3.601	0.953	21.095	0.255	-0.21	2.608	0.86	7.166	0.121	0.103
3200005534	3.892	0.948	19.231	-0.139	-0.01	3.555	0.951	20.214	0.027	0.174
3200005527	3.754	0.955	22.155	0.063	-0.141	2.776	0.888	8.893	0.022	0.04
3200005412	3.766	0.94	16.74	-0.185	-0.009	3.643	0.956	22.622	0.027	0.092
3200005414	3.887	0.948	19.335	-0.127	-0.04	3.479	0.949	19.53	-0.125	0.09
3200005519	4.087	0.955	22.015	-0.101	0.104	3.883	0.965	28.449	-0.205	-0.029
3200005458	4.261	0.955	22.341	-0.1	0.051	4.075	0.968	31.132	-0.167	-0.153
3200005556	4.02	0.951	20.406	-0.142	0.1	3.861	0.962	26.393	-0.296	-0.038
3200005421	3.044	0.926	13.566	0.179	0.023	1.838	0.669	3.021	0.311	-0.049
3200005442	4.353	0.958	23.586	-0.067	-0.013	4.199	0.969	32.583	-0.112	-0.117
3200005503	4.037	0.948	19.186	-0.168	0.024	3.995	0.973	37.152	-0.203	0.066
3200005488	4.148	0.958	24.008	-0.011	-0.042	3.612	0.943	17.627	-0.178	-0.063
3200005413	4.257	0.961	25.736	0.025	0.222	3.842	0.949	19.555	-0.176	-0.209
3200005469	3.49	0.947	18.923	0.052	0.217	2.371	0.762	4.208	0.134	0.078
3200005576	3.629	0.94	16.547	-0.125	-0.149	3.275	0.944	17.85	0.063	0.286
3200005596	4.556	0.961	25.717	-0.058	0.104	4.437	0.976	41.762	-0.186	-0.225
3200005594	3.941	0.948	19.192	-0.152	-0.039	3.562	0.946	18.673	-0.085	0.162
3200005525	3.798	0.958	23.995	0.256	-0.166	2.921	0.907	10.76	0.031	-0.051
3200005459	3.486	0.947	18.751	-0.051	-0.095	2.271	0.815	5.396	0.47	-0.119
3200005558	3.918	0.961	25.875	0.176	-0.037	2.992	0.896	9.586	0.182	0.077
3200005560	3.329	0.933	15.004	0.103	0.06	1.952	0.59	2.437	0.113	-0.19
3200005537	4.038	0.954	21.662	-0.06	-0.081	3.584	0.942	17.321	-0.147	0.099
3200005572	3.969	0.958	24.059	0.014	0.24	3.556	0.95	20.171	-0.203	-0.147
3200005426	4.259	0.961	25.516	-0.011	0.126	3.795	0.947	18.841	-0.129	-0.183
3200005478	4.377	0.965	28.578	0.146	0.288	3.98	0.962	26.056	-0.093	-0.308
3200005446	3.994	0.951	20.549	-0.075	-0.08	3.617	0.952	21.011	-0.102	0.105
3200005440	3.741	0.943	17.492	-0.159	-0.042	3.378	0.947	19.021	-0.07	0.131
3200005517	4.376	0.964	27.769	0.1	0.189	3.793	0.9	10.009	-0.02	-0.299
3200005487	4.039	0.96	24.814	0.005	0.029	3.489	0.96	24.755	-0.043	0.017
3200005482	3.598	0.941	16.912	-0.123	-0.105	3.015	0.915	11.716	0.07	0.252
3200005422	3.377	0.946	18.38	0.235	-0.153	2.009	0.722	3.597	-0.045	-0.136
3200005418	4.171	0.96	25.187	0.066	-0.107	3.548	0.947	18.77	-0.042	-0.034
3200005456	3.708	0.939	16.406	-0.177	-0.083	3.401	0.941	17.026	0.07	0.245
3200005434	3.376	0.944	17.81	0.332	-0.223	2.169	0.728	3.675	0.186	0.005
3200005473	3.741	0.939	16.37	-0.176	-0.101	3.591	0.959	24.592	-0.001	0.212
3200005462	3.404	0.939	16.457	-0.116	-0.108	2.379	0.85	6.657	0.461	-0.056
3200005467	3.568	0.943	17.661	-0.049	-0.197	2.896	0.912	11.34	0.276	0.239
3200005463	4.082	0.962	26.062	0.04	0.044	3.446	0.955	22.152	0.234	0.045
3200005500	3.81	0.946	18.383	-0.125	-0.042	3.327	0.937	15.962	0.002	0.078
3200005535	3.937	0.958	23.532	0.107	0.321	3.492	0.952	20.74	-0.1	-0.244
3200005599	3.362	0.943	17.525	0.44	-0.237	2.083	0.76	4.171	0.388	-0.041
3200005554	4.339	0.964	27.827	0.147	-0.025	3.846	0.954	21.909	-0.055	-0.219
3200005411	3.819	0.954	21.669	-0.027	-0.07	3.003	0.908	10.853	0.297	0.126
3200005401	3.549	0.936	15.69	-0.158	-0.107	3.086	0.908	10.927	-0.065	0.161
3200005580	3.969	0.951	20.508	-0.086	0.121	3.624	0.943	17.409	-0.124	-0.091
3200005492	4.05	0.951	20.411	-0.15	-0.006	3.745	0.961	25.68	-0.172	0.039
3200005408	4.149	0.956	22.475	-0.068	-0.053	3.739	0.953	21.193	-0.079	-0.027
3200005546	3.936	0.944	17.882	-0.182	-0.045	3.642	0.947	18.844	-0.246	0.06
3200005543	4.891	0.963	27.357	-0.035	0.098	4.825	0.985	65.623	-0.075	-0.23
3200005468	3.385	0.931	14.46	-0.183	-0.104	2.89	0.897	9.666	0.183	0.169
3200005530	4.081	0.955	22.046	-0.047	-0.088	3.657	0.959	24.489	0.067	0.073
3200005512	3.647	0.937	15.766	-0.169	-0.084	3.394	0.946	18.53	-0.085	0.219
3200005524	4.082	0.958	24.005	-0.012	-0.015	3.618	0.953	21.285	-0.17	0.043
3200005552	4.13	0.951	20.326	-0.149	0.033	3.97	0.959	24.637	-0.246	-0.025
3200005502	4.1	0.961	25.728	-0.002	0.02	3.344	0.915	11.764	0.065	-0.004
3200005568	3.936	0.952	20.896	-0.067	-0.087	3.394	0.942	17.157	0.016	0.111
3200005521	3.846	0.956	22.592	0.114	-0.166	3.122	0.916	11.931	0.159	0.057
3200005438	3.617	0.937	15.796	-0.181	-0.057	3.088	0.88	8.321	-0.251	0.022
3200005528	4.065	0.961	25.942	0.033	-0.014	3.408	0.952	20.622	0.077	0.093
3200005493	3.612	0.947	18.993	-0.037	-0.179	2.91	0.917	12.112	0.046	0.163
3200005515	3.124	0.942	17.197	0.226	0.027	1.952	0.828	5.798	0.271	-0.263
3200005570	4.083	0.961	25.664	0.175	0.281	3.535	0.948	19.079	0.12	-0.204
3200005431	4.235	0.959	24.257	-0.021	0.018	3.882	0.962	26.102	-0.114	-0.123
3200005483	3.737	0.944	17.737	-0.099	-0.027	2.997	0.831	5.932	-0.089	-0.064
3200005436	4.102	0.955	22.034	-0.099	0.066	3.874	0.965	28.492	-0.223	0.038
3200005420	4.41	0.96	25.038	-0.052	0.153	4.319	0.976	41.867	-0.236	-0.222
3200005416	4.232	0.96	24.74	0.042	-0.091	3.869	0.953	21.428	-0.143	-0.081
3200005583	3.869	0.943	17.425	-0.175	-0.033	3.527	0.946	18.606	-0.212	0.084
3200005479	3.776	0.963	27.299	0.337	0.05	2.407	0.873	7.896	0.312	-0.221
3200005477	3.859	0.952	20.875	-0.013	-0.142	3.485	0.954	21.64	-0.079	0.089
3200005536	4.089	0.956	22.905	-0.056	-0.05	3.744	0.958	23.945	-0.141	0.01
3200005584	4.22	0.956	22.631	-0.097	0.119	4.115	0.97	33.487	-0.206	-0.103
3200005545	3.93	0.949	19.596	-0.128	0.024	3.603	0.955	22.279	-0.16	0.114
3200005491	4.088	0.961	25.329	0.105	-0.123	3.563	0.949	19.596	-0.031	0.023
3200005510	3.688	0.955	21.996	0.116	-0.158	2.746	0.891	9.149	0.497	0.093
3200005433	3.592	0.939	16.515	-0.156	-0.103	3.058	0.937	15.939	-0.011	0.201
3200005497	3.726	0.954	21.51	0.203	-0.167	2.924	0.897	9.737	-0.048	-0.029
3200005410	3.994	0.949	19.578	-0.092	-0.068	3.797	0.958	23.585	-0.15	0.055
3200005405	3.342	0.928	13.858	-0.188	-0.117	2.873	0.906	10.591	0.129	0.246
3200005501	4.1	0.951	20.52	-0.138	-0.03	3.846	0.966	29.543	-0.172	-0.002
3200005539	4.079	0.951	20.591	-0.124	-0.057	3.739	0.954	21.612	-0.176	0.098
3200005577	3.719	0.939	16.393	-0.195	-0.087	3.382	0.94	16.637	-0.16	0.25
3200005511	4.429	0.963	27.33	-0.042	0.042	4.066	0.97	33.524	-0.18	-0.172
3200005465	3.89	0.943	17.576	-0.191	-0.078	3.736	0.962	26.591	-0.115	0.238
3200005481	3.858	0.948	19.373	-0.124	-0.001	3.495	0.946	18.572	-0.152	0.153
3200005555	4.18	0.959	24.631	-0.062	0.066	3.754	0.955	22.268	-0.131	0.021
3200005403	2.705	0.907	10.743	0.456	-0.234	1.121	0.403	1.676	0.219	-0.113
3200005574	3.675	0.944	17.735	-0.158	0.032	3.179	0.917	12.102	0.118	-0.012
3200005404	2.921	0.923	13.024	0.495	-0.246	1.153	0.472	1.895	0.371	-0.153
3200005474	3.707	0.95	19.83	0.286	-0.148	2.719	0.783	4.599	0.047	-0.028
3200005588	3.549	0.94	16.698	-0.122	-0.149	2.888	0.903	10.361	0.167	0.205
3200005485	4.015	0.954	21.74	-0.093	-0.003	3.438	0.932	14.644	-0.032	0.064
3200005449	4.284	0.958	23.763	-0.018	-0.089	3.991	0.96	24.707	-0.093	-0.002
3200005593	4.114	0.952	20.791	-0.105	-0.044	3.901	0.964	28.152	-0.176	0.043
3200005444	4.359	0.957	23.154	-0.101	0.023	4.153	0.97	33.229	-0.099	-0.034
3200005448	3.815	0.953	21.233	-0.021	-0.066	2.998	0.901	10.088	0.25	0.094
3200005432	4.086	0.962	26.51	0.022	0.095	3.385	0.939	16.433	0.193	-0.056
3200005445	3.608	0.941	17.071	-0.106	-0.098	2.818	0.86	7.127	-0.082	0.011
3200005523	3.768	0.945	18.21	-0.141	-0.103	3.338	0.932	14.81	0.008	0.254
3200008013	3.931	0.949	19.641	-0.112	-0.06	3.582	0.955	22.216	-0.041	0.172
3200008008	3.981	0.96	24.837	0.093	-0.142	3.209	0.937	15.817	0.000231	-0.02
3200008012	3.743	0.954	21.664	-0.024	0.039	2.941	0.862	7.241	-0.004	0.02
3200008072	4.172	0.957	23.083	-0.053	0.155	4.008	0.969	32.281	-0.173	-0.155
3200008001	3.874	0.946	18.628	-0.168	0.017	3.557	0.955	22.004	-0.203	0.102
3200008142	3.636	0.96	24.741	0.379	-0.089	2.156	0.823	5.661	0.394	-0.206
3200008139	3.386	0.949	19.648	0.454	-0.227	2.448	0.877	8.122	0.244	-0.138
3200008024	3.912	0.958	24.006	0.117	-0.154	3.271	0.939	16.486	-0.054	0.043
3200008036	3.837	0.949	19.456	-0.15	0.06	3.414	0.94	16.791	-0.176	0.061
3200008094	3.678	0.949	19.481	-0.041	-0.055	2.97	0.919	12.362	0.116	0.053
3200008167	4.073	0.959	24.423	-0.042	0.172	3.696	0.96	24.723	-0.06	-0.035
3200005585	3.665	0.943	17.398	0.07	0.031	2.898	0.801	5.026	-0.027	-0.144
3200008198	4.168	0.959	24.31	0.124	-0.137	3.759	0.951	20.438	-0.055	-0.064
3200005450	3.889	0.949	19.591	-0.141	0.003	3.468	0.941	17.053	-0.094	0.056
3200008117	3.575	0.942	17.365	-0.09	-0.116	2.887	0.905	10.573	0.326	0.164
3200008177	3.577	0.945	18.17	-0.103	-0.083	2.61	0.861	7.219	0.389	0.093
3200008061	3.728	0.942	17.152	-0.168	-0.069	3.376	0.939	16.483	-0.139	0.214
3200008007	3.766	0.954	21.667	0.096	0.292	3.108	0.91	11.091	0.193	-0.079
3200008108	3.525	0.94	16.651	-0.147	-0.101	2.824	0.902	10.182	-0.057	0.234
3200008111	3.932	0.957	23.44	-0.002	-0.013	3.356	0.931	14.445	-0.004	0.053
3200008081	3.795	0.946	18.513	-0.094	-0.117	3.443	0.95	20.159	0.036	0.184
3200008192	3.785	0.95	19.966	-0.099	-0.084	3.121	0.913	11.473	0.137	0.164
3200008195	4.17	0.965	28.49	0.077	0.098	3.566	0.959	24.143	-0.036	-0.105
3200008103	3.257	0.943	17.452	0.233	-0.218	1.981	0.728	3.672	0.148	0.149
3200008180	3.341	0.945	18.225	0.26	-0.092	1.793	0.732	3.731	0.221	-0.315
3200008185	3.87	0.959	24.135	0.15	0.185	3.231	0.935	15.418	0.142	0.007
3200008040	4.038	0.959	24.483	0.054	-0.113	3.417	0.943	17.393	0.074	0.159
3200008151	4.265	0.961	25.694	0.024	0.191	4.056	0.963	26.977	-0.118	-0.088
3200008190	3.988	0.958	23.666	0.012	-0.112	3.276	0.941	16.828	0.053	0.154
3200008132	3.857	0.953	21.481	0.106	0.367	3.488	0.934	15.059	-0.154	-0.307
3200008179	4.24	0.962	26.132	0.032	0.215	4.051	0.972	35.545	-0.163	-0.191
3200008149	4.005	0.957	23.492	-0.072	0.099	3.414	0.951	20.463	-0.02	-0.026
3200008137	4.189	0.957	23.122	-0.092	-0.009	3.902	0.961	25.817	-0.204	0.074
3200008127	4.206	0.961	25.497	-0.028	0.074	3.637	0.956	22.554	0.131	-0.11
3200008157	4.137	0.959	24.244	-0.069	0.058	3.614	0.958	23.695	-0.098	0.087
3200008148	3.981	0.955	22.086	-0.086	0.108	3.595	0.947	18.91	-0.013	0.012
3200008086	3.003	0.92	12.494	-0.169	-0.125	2.169	0.807	5.181	0.398	0.091
3200008092	3.878	0.946	18.571	-0.146	-0.091	3.55	0.951	20.346	-0.039	0.224
3200008189	3.63	0.951	20.219	0.341	-0.194	2.6	0.815	5.416	0.187	0.005
3200008168	3.973	0.958	23.993	0.123	0.28	3.443	0.938	16.028	-0.084	-0.208
3200008082	4.214	0.965	28.236	0.17	-0.066	3.606	0.951	20.603	-0.126	-0.104
3200008011	4.094	0.954	21.972	-0.119	0.04	3.743	0.954	21.704	-0.183	-0.001

## Sheet: Table S3
Supplementary Table 3. MaAsLin2 analysis for association of taxonomic abundance with knee synovitis at species level (adjusting for age, sex, body mass index and Kellgren & Lawrence's grade).
Feature	Coefficient	P-value	Q-value
s__Adlercreutzia_equolifaciens	-1.115	0.19	0.66
s__Agathobaculum_butyriciproducens	0.576	0.28	0.76
s__Akkermansia_muciniphila	-0.334	0.72	0.94
s__Alistipes_onderdonkii	-0.58	0.47	0.87
s__Alistipes_putredinis	-1.545	0.12	0.62
s__Alistipes_shahii	-1.161	0.18	0.66
s__Anaerobutyricum_hallii	0.006	0.99	1
s__Anaerobutyricum_soehngenii	0.568	0.52	0.88
s__Anaerostipes_hadrus	-0.151	0.74	0.94
s__Bacteroides_caccae	-1.608	0.13	0.63
s__Bacteroides_finegoldii	-0.589	0.39	0.83
s__Bacteroides_fragilis	-0.571	0.54	0.88
s__Bacteroides_intestinalis	-1.477	0.074	0.56
s__Bacteroides_ovatus	-0.258	0.72	0.94
s__Bacteroides_stercoris	-2.932	0.0006	0.078
s__Bacteroides_thetaiotaomicron	-0.821	0.2	0.66
s__Bacteroides_uniformis	-0.805	0.29	0.77
s__Bacteroides_xylanisolvens	-0.573	0.49	0.88
s__Bifidobacterium_adolescentis	0.575	0.48	0.87
s__Bifidobacterium_bifidum	0.116	0.84	0.96
s__Bifidobacterium_longum	-0.119	0.86	0.97
s__Bifidobacterium_pseudocatenulatum	0.321	0.72	0.93
s__Blautia_caecimuris	0.996	0.22	0.68
s__Blautia_faecicola	-1.249	0.07	0.54
s__Blautia_faecis	-0.43	0.51	0.88
s__Blautia_hansenii	-0.02	0.97	1
s__Blautia_massiliensis	-0.176	0.76	0.95
s__Blautia_obeum	0.323	0.51	0.88
s__Blautia_sp_MSK_20_85	-1.203	0.048	0.51
s__Blautia_stercoris	-0.842	0.11	0.61
s__Blautia_wexlerae	0.186	0.73	0.94
s__Candidatus_Cibionibacter_quicibialis	-0.234	0.8	0.96
s__Catenibacterium_SGB4425	-0.51	0.43	0.84
s__Clostridiaceae_bacterium	-0.255	0.65	0.91
s__Clostridiales_bacterium_KLE1615	0.845	0.38	0.81
s__Clostridium_butyricum	0.189	0.79	0.95
s__Clostridium_fessum	-0.439	0.47	0.87
s__Clostridium_SGB6179	0.361	0.59	0.9
s__Clostridium_sp_1001270H_150608_G6	-0.598	0.41	0.83
s__Clostridium_sp_AF34_10BH	-1.867	0.036	0.47
s__Clostridium_sp_AM22_11AC	0.176	0.84	0.96
s__Clostridium_sp_AM49_4BH	-0.615	0.21	0.66
s__Collinsella_aerofaciens	0.317	0.72	0.93
s__Collinsella_intestinalis	-0.239	0.75	0.95
s__Collinsella_SGB14861	0.349	0.53	0.88
s__Collinsella_tanakaei	-0.806	0.12	0.61
s__Coprococcus_catus	-0.482	0.33	0.8
s__Coprococcus_comes	0.123	0.89	0.99
s__Coprococcus_eutactus	-1.057	0.14	0.65
s__Dialister_hominis	-0.226	0.74	0.94
s__Dorea_formicigenerans	0.762	0.35	0.8
s__Dorea_longicatena	-0.116	0.84	0.96
s__Eggerthella_lenta	0.182	0.78	0.95
s__Erysipelatoclostridium_ramosum	0.971	0.28	0.76
s__Escherichia_coli	1.071	0.19	0.66
s__Eubacteriaceae_bacterium	-0.648	0.42	0.84
s__Eubacterium_ramulus	0.245	0.81	0.96
s__Eubacterium_rectale	-1.834	0.076	0.57
s__Eubacterium_sp_AF34_35BH	-0.428	0.56	0.89
s__Eubacterium_ventriosum	0.111	0.87	0.98
s__Evtepia_gabavorous	-0.517	0.51	0.88
s__Faecalibacillus_faecis	0.66	0.19	0.66
s__Faecalibacillus_intestinalis	0.059	0.92	0.99
s__Faecalibacterium_prausnitzii	-0.214	0.73	0.94
s__Faecalibacterium_SGB15346	-0.594	0.32	0.8
s__Faecalicatena_fissicatena	-0.037	0.96	1
s__Faecalimonas_umbilicata	0.462	0.64	0.91
s__Flavonifractor_plautii	-1.364	0.073	0.56
s__Fusicatenibacter_saccharivorans	-0.021	0.98	1
s__Gemmiger_formicilis	0.295	0.69	0.93
s__Gemmiger_SGB15295	-0.314	0.49	0.88
s__GGB3256_SGB4303	-0.829	0.17	0.66
s__GGB3277_SGB4327	-0.736	0.27	0.75
s__GGB3363_SGB4447	-0.542	0.34	0.8
s__GGB3653_SGB4964	-0.894	0.28	0.76
s__GGB51647_SGB4348	0.895	0.23	0.69
s__GGB79734_SGB15291	0.237	0.69	0.93
s__GGB80011_SGB15265	-0.844	0.16	0.66
s__Haemophilus_parainfluenzae	1.277	0.069	0.54
s__Holdemanella_porci	-0.375	0.25	0.72
s__Intestinibacter_bartlettii	-0.475	0.47	0.87
s__Klebsiella_pneumoniae	2.108	0.0093	0.26
s__Lachnospira_eligens	1.88	0.06	0.53
s__Lacrimispora_celerecrescens	-0.757	0.21	0.66
s__Ligilactobacillus_salivarius	0.35	0.51	0.88
s__Limosilactobacillus_mucosae	0.612	0.43	0.84
s__Mediterraneibacter_glycyrrhizinilyticus	0.505	0.47	0.87
s__Mediterraneibacter_sp_gm002	-0.701	0.27	0.75
s__Megamonas_funiformis	1.163	0.21	0.66
s__Megasphaera_sp_NM10	0.565	0.43	0.84
s__Oscillibacter_sp_ER4	-0.675	0.37	0.81
s__Parabacteroides_distasonis	-0.687	0.3	0.78
s__Parabacteroides_merdae	-0.734	0.33	0.8
s__Phascolarctobacterium_faecium	0.027	0.97	1
s__Phascolarctobacterium_SGB4573	-0.039	0.94	1
s__Phocaeicola_coprocola	-0.152	0.82	0.96
s__Phocaeicola_dorei	0.054	0.96	1
s__Phocaeicola_massiliensis	-1.277	0.14	0.65
s__Phocaeicola_plebeius	-1.121	0.15	0.66
s__Phocaeicola_SGB6473	-1.456	0.061	0.53
s__Phocaeicola_vulgatus	-0.244	0.74	0.94
s__Prevotella_copri_clade_A	-0.465	0.4	0.83
s__Romboutsia_timonensis	0.943	0.2	0.66
s__Roseburia_faecis	0.531	0.57	0.9
s__Roseburia_hominis	-0.868	0.35	0.8
s__Roseburia_intestinalis	0.748	0.45	0.86
s__Roseburia_inulinivorans	-0.314	0.67	0.92
s__Roseburia_sp_AM16_25	0.387	0.37	0.81
s__Roseburia_sp_AM23_20	0.553	0.22	0.67
s__Ruminococcus_bicirculans	-1.232	0.2	0.66
s__Ruminococcus_bromii	-0.437	0.71	0.93
s__Ruminococcus_callidus	-0.174	0.74	0.94
s__Ruminococcus_gnavus	1.811	0.02	0.37
s__Ruminococcus_lactaris	-0.366	0.67	0.92
s__Ruminococcus_SGB4421	-0.386	0.51	0.88
s__Ruminococcus_sp_AF13_28	1.244	0.16	0.66
s__Ruminococcus_sp_AF41_9	-0.354	0.45	0.86
s__Ruminococcus_sp_BSD2780120874_150323_B10	-0.134	0.8	0.96
s__Ruminococcus_torques	-0.496	0.54	0.88
s__Ruthenibacterium_lactatiformans	-1.692	0.032	0.45
s__Streptococcus_australis	0.255	0.62	0.91
s__Streptococcus_parasanguinis	-1.002	0.12	0.62
s__Streptococcus_pasteurianus	0.102	0.9	0.99
s__Streptococcus_salivarius	0.141	0.78	0.95
s__Streptococcus_thermophilus	0.425	0.5	0.88
s__Streptococcus_vestibularis	-0.09	0.87	0.97
s__Tyzzerella_nexilis	-0.126	0.88	0.98
s__Veillonella_parvula	0.675	0.44	0.85
s__Waltera_intestinalis	-1.682	0.024	0.38
Bold denoted statistical significance. MaAsLin2, multivariate association with linear models 2.

## Sheet: Table S4
Supplementary Table 4. All differential (PLS-DA, VIP > 1) serum metabolites (n= 111) between knee synovitis group and controls.
Metabolites			HMDB ID	VIP score
Class I	Class Ⅱ	Compounds
Alcohol and Amines	Alcohols	1-Aminopropan-2-ol	HMDB0012136	2.319
	Amines	δ-Valerolactam	HMDB0011749	4.429
		Trimethylamine-N-Oxide	HMDB0000925	2.319
		Urea	HMDB0000294	1.368
	Polyamines	Biotinamide	HMDB0001458	1.149
Amino acid and Its metabolites	Amino acid derivatives	4-Hydroxyhippurate	HMDB0013678	3.514
		3-Hydroxyhippuric Acid	HMDB0006116	2.206
		N-lactoyl-phenylalanine	HMDB0062175	2.14
		N-Methyl-α-aminoisobutyric acid	HMDB0002141	1.957
		N-Alpha-Acetyl-L-Asparagine	HMDB0006028	1.486
		Phenylacetyl-L-Glutamine	HMDB0006344	1.468
		1-Methylhistidine	HMDB0000001	1.328
		N-Butyrylglycine	HMDB0000808	1.127
		O-Phospho-L-tyrosine	HMDB0006049	1.077
	Amino acids	L-Homoarginine	HMDB0000670	1.22
		L-Cysteine	HMDB0000574	1.157
		L-Homocitrulline	HMDB0000679	1.022
	Small Peptide	Val-Arg	HMDB0029121	2.747
		Asn-Ile	HMDB0028734	1.398
		Leu-Ala	HMDB0028922	1.375
		Ser-Val	HMDB0029052	1.21
		Glu-Val	HMDB0028832	1.145
		Ser-Phe	HMDB0029046	1.053
		Ile-Asp	HMDB0028903	1.052
		γ-Glu-Gln	HMDB0011738	1
Benzene and Substituted derivatives	Phenolic acids	Phenoxyacetic acid	HMDB0031609	3.885
		Propylparaben	HMDB0032574	3.777
		P–Hydroxyphenyl Acetic Acid	HMDB0000020	1.954
		2-(Formylamino)Benzoic Acid	HMDB0004089	1.572
		Benzoylformic Acid	HMDB0001587	1.221
Bile acids	Bile acids	Deoxycholic acid	HMDB0000626	3.083
		Glycocholic Acid	HMDB0000138	2.9
		Murideoxycholic acid	HMDB0000811	2.795
		Glycohyocholic acid	HMDB0240607	2.64
		Chenodeoxycholic Acid	HMDB0000518	2.071
		Glycoursodeoxycholic Acid	HMDB0000708	1.679
		Taurocholic acid	HMDB0000036	1.559
		12-ketolithocholic acid	HMDB0000328	1.395
		Glycodeoxycholic acid	HMDB0000631	1.159
Carbohydrates and Its metabolites	Sugar acids	D-Galacturonic Acid	HMDB0002545	2.041
CoEnzyme and Vitamins	CoEnzyme and Vitamins	Riboflavin	HMDB0000244	1.026
Fatty Acids	Carnitines	Carnitine C5-OH	HMDB0062555	2.729
		Carnitine C6-2OH	HMDB0000552	2.519
		Carnitine C3:1-2OH	HMDB0002095	1.687
		Carnitine C5:1	HMDB0002366	1.362
		DL-Carnitine	HMDB0000062	1.229
		Carnitine C4:0	HMDB0002013	1.114
		Carnitine isoC4:0	HMDB0000736	1.114
		Carnitine C6:0	HMDB0000705	1.1
		Carnitine C3:0	HMDB0000824	1.098
	Free Fatty Acids	Tetradecanedioic acid	HMDB0000872	1.804
	Oxidized lipids	TXB2	HMDB0003252	1.114
Glycerophospholipids	Lysophosphatidylcholines	LPC(14:0/0:0)	HMDB0010379	1.293
		LPC(18:3/0:0)	HMDB0010387	1.007
		LPC(O-18:2)	HMDB0010408	1.004
	Lysophosphatidylethanolamines	LPE(16:1/0:0)	HMDB0011474	2.585
		LPE(0:0/14:0)	HMDB0011470	2.051
		LPE(14:0/0:0)	HMDB0011500	1.993
		LPE(18:1/0:0)	HMDB0011506	1.083
		LPE(0:0/18:1)	HMDB0011476	1.069
	Phosphatidylcholines	PC(18:0/18:2)	HMDB0008039	1.719
Heterocyclic compounds	Heterocyclic compounds	Piperine	HMDB0029377	3.187
		Cyromazine	HMDB0029862	1.612
		4-Amino-5-hydroxymethyl-2-methylpyrimidine	HMDB0247327	1.25
		1-Methyl-hydantoin	HMDB0003646	1.101
		Caffeine	HMDB0001847	1.086
	Indole and Its derivatives	Indole-2-Carboxylic Acid	HMDB0002285	2.363
		3-Indolepropionic Acid	HMDB0002302	2.082
		Methyl Indole-3-Acetate	HMDB0029738	1.13
	Pteridines and Derivatives	N'-Methyl-2-pyridone-5-carboxamide	HMDB0004193	1.209
		Pterine	HMDB0000802	1.17
		1,4-Dihydro-1-Methyl-4-Oxo-3-Pyridinecarboxamide	HMDB0004194	1.145
Hormones and Hormone related compounds	Hormones and Hormone related compounds	Androsterone sulfate	HMDB0002759	6.458
		Estrone	HMDB0000145	2.116
		dihydrotachysterol	HMDB0015203	1.322
		Cortisone	HMDB0002802	1.312
		16-Hydroxyestrone	HMDB0000335	1.038
Nucleotide and Its metabolites	Nucleotide and Its metabolites	1-Methylinosine	HMDB0002721	1.527
		N4-Acetylcytidine	HMDB0005923	1.455
		1,7-Dimethylxanthine	HMDB0001860	1.429
		2-(Dimethylamino)Guanosine	HMDB0004824	1.333
		Oxypurinol	HMDB0000786	1.321
		Cyclic Amp	HMDB0000058	1.147
		Xanthosine	HMDB0000299	1.145
		Adenosine	HMDB0000050	1.13
		Β-Pseudouridine	HMDB0000767	1.097
Organic acid and Its derivatives	Organic acid and Its derivatives	Piperidine acid	HMDB0005960	2.982
		3-Hydroxy-3-Methyl Butyric Acid	HMDB0000754	2.521
		Uric acid	HMDB0000289	2.252
		Cyclamic acid	HMDB0031340	2.239
		2-Furoic acid	HMDB0000617	2.206
		Mandelic Acid	HMDB0000703	1.954
		Homovanillic Acid sulfate (sodium salt)	HMDB0011719	1.674
		3-(3-Hydroxyphenyl)-3-hydroxypropanoic acid	HMDB0002643	1.671
		Geranic acid	HMDB0036103	1.666
		Pentadecafluorooctanoic Acid	HMDB0059587	1.642
		3-Hydroxyphenylacetic acid	HMDB0000440	1.597
		CMPF	HMDB0061112	1.212
		Creatine	HMDB0000064	1.155
		Hypaphorine	HMDB0061115	1.142
		Hippuric Acid	HMDB0000714	1.059
		Traumatic acid	HMDB0000933	1.033
		Malonic acid	HMDB0000691	1.021
		Caffeic Acid	HMDB0001964	1.014
		4-Phenylbutyric acid	HMDB0000543	1.002
	Phosphoric acids	Phosphonoacetic acid	HMDB0004110	1.502
Others	Medicine	Hydromorphone	HMDB0014472	3.606
	Others	2-Hydroxy-2-methylbutanenitrile	HMDB0060309	5.103
Sphingolipids	Sphingosines	SPH(d18:1)	HMDB0000252	1.364
		SPH(d18:0)	HMDB0000269	1.178
Tryptamines,Cholines,Pigments	Tryptamines	Serotonin	HMDB0000259	1.108
PLS-DA, Partial Least Squares Discriminant Analysis; VIP, Variable important in projection; HMDB, The Human Metabolome Database.

## Sheet: Table S5
Supplementary Table 5. All KEGG Orthology (KO) genes (n= 3,848) in synovitis group and the control.
Feature	Control mean	Synovitis mean	Fold Change	P-value	Q-value
K03703	1060.6	840.922	0.793	1.3e-05	0.05
K00067	396.317	293.921	0.742	0.0032	0.069
K00090	33.484	61.731	1.844	0.0065	0.069
K00108	45.495	82.263	1.808	0.0038	0.069
K00112	19.962	41.928	2.1	0.0012	0.069
K00117	15.997	24.908	1.557	0.0049	0.069
K00121	29.477	52.628	1.785	0.007	0.069
K00130	13.032	28.627	2.197	0.0026	0.069
K00138	15.684	30.281	1.931	0.0077	0.069
K00145	1104.25	867.688	0.786	0.00056	0.069
K00245	72.051	116.563	1.618	0.0062	0.069
K00247	63.604	117.429	1.846	0.0049	0.069
K00299	9.952	32.58	3.274	0.0038	0.069
K00322	33.404	59.827	1.791	0.005	0.069
K00324	278.118	401.161	1.442	0.0045	0.069
K00380	21.037	42.88	2.038	0.001	0.069
K00528	286.989	401.882	1.4	0.0076	0.069
K00529	11.011	24.108	2.19	0.0071	0.069
K00566	1410.47	1148.61	0.814	0.0023	0.069
K00606	832.896	651.989	0.783	0.0011	0.069
K00656	596.228	710.01	1.191	0.0015	0.069
K00673	15.312	28.737	1.877	0.00072	0.069
K00694	15.668	27.835	1.777	0.0006	0.069
K00784	998.155	856.23	0.858	0.006	0.069
K00788	1032.63	818.994	0.793	0.0037	0.069
K00790	732.427	540.602	0.738	0.0028	0.069
K00794	858.627	654.783	0.763	0.00067	0.069
K00832	51.506	63.257	1.228	0.001	0.069
K00854	468.253	363.512	0.776	0.0057	0.069
K00876	826.51	654.605	0.792	0.0037	0.069
K00879	15.975	26.494	1.659	0.0054	0.069
K00885	52.155	101.17	1.94	0.0037	0.069
K00891	1191.28	1007.71	0.846	0.0025	0.069
K00892	25.019	50.948	2.036	0.0021	0.069
K00932	26.639	51.136	1.92	0.007	0.069
K00943	564.724	777.943	1.378	0.0015	0.069
K01042	33.902	61.673	1.819	0.001	0.069
K01061	21.93	38.546	1.758	0.0058	0.069
K01070	45.465	83.892	1.845	0.0048	0.069
K01093	11.666	24.592	2.108	0.0037	0.069
K01096	20.218	35.531	1.757	0.00056	0.069
K01141	12.1	19.225	1.589	0.0061	0.069
K01147	36.421	61.002	1.675	0.0066	0.069
K01160	13.101	23.766	1.814	0.0046	0.069
K01163	337.477	204.141	0.605	0.00026	0.069
K01175	8.571	20.323	2.371	0.0016	0.069
K01206	656.937	536.673	0.817	0.006	0.069
K01251	172.649	103.181	0.598	0.0017	0.069
K01414	27.812	48.829	1.756	0.0019	0.069
K01419	108.293	169.652	1.567	0.003	0.069
K01423	20.228	30.911	1.528	0.0059	0.069
K01494	419.322	627.055	1.495	0.0012	0.069
K01497	38.856	70.813	1.822	0.0063	0.069
K01507	89.505	115.175	1.287	0.0037	0.069
K01521	51.069	98.478	1.928	0.0045	0.069
K01525	33.949	72.01	2.121	0.002	0.069
K01533	497.611	376.565	0.757	0.0017	0.069
K01572	321.422	228.86	0.712	0.0053	0.069
K01577	18.955	28.982	1.529	0.0027	0.069
K01579	987.196	772.926	0.783	0.004	0.069
K01581	18.654	35.089	1.881	0.0008	0.069
K01610	1068.12	853.813	0.799	0.004	0.069
K01613	476.897	357.422	0.749	0.005	0.069
K01625	186.82	227.179	1.216	0.0021	0.069
K01630	28.681	53.245	1.856	0.0057	0.069
K01631	8.264	23.111	2.797	0.0018	0.069
K01647	1752.62	1431.5	0.817	0.0072	0.069
K01659	24.303	38.85	1.599	0.0051	0.069
K01669	7.588	18.129	2.389	0.00012	0.069
K01684	30.534	54.448	1.783	0.0072	0.069
K01690	15.116	25.557	1.691	0.0046	0.069
K01714	914.364	791.74	0.866	0.0074	0.069
K01739	387.676	539.853	1.393	0.0041	0.069
K01753	18.425	35.526	1.928	0.0036	0.069
K01766	21.709	33.72	1.553	0.0034	0.069
K01816	28.066	45.234	1.612	0.0062	0.069
K02005	945.999	665.631	0.704	0.0056	0.069
K02044	23.414	51.031	2.179	0.001	0.069
K02073	409.437	550.399	1.344	0.0025	0.069
K02083	18.129	29.944	1.652	0.0053	0.069
K02117	113.318	83.655	0.738	0.0032	0.069
K02123	608.755	386.896	0.636	0.00022	0.069
K02221	407.154	603.514	1.482	0.0028	0.069
K02238	642.554	533.014	0.83	0.0024	0.069
K02255	17.039	28.815	1.691	0.0023	0.069
K02313	905.827	775.355	0.856	0.0013	0.069
K02337	816.203	661.6	0.811	0.0023	0.069
K02348	29.729	54.423	1.831	0.0028	0.069
K02362	13.457	21.787	1.619	0.0076	0.069
K02381	8.923	19.231	2.155	0.0014	0.069
K02402	23.377	38.732	1.657	0.0068	0.069
K02425	13.818	31.334	2.268	0.0069	0.069
K02427	49.168	93.541	1.902	0.0059	0.069
K02430	26.217	54.502	2.079	0.0016	0.069
K02438	19.667	39.58	2.013	0.0011	0.069
K02444	11.704	25.389	2.169	0.0032	0.069
K02451	14.41	33.423	2.319	0.00081	0.069
K02455	9.928	20.008	2.015	0.0029	0.069
K02459	21.111	40.783	1.932	0.0042	0.069
K02460	5.704	19.408	3.402	0.00041	0.069
K02461	8.027	15.96	1.988	0.0031	0.069
K02485	21.5	36.137	1.681	0.0024	0.069
K02505	7.613	15.561	2.044	0.00028	0.069
K02507	12.427	21.136	1.701	0.007	0.069
K02521	29.997	47.822	1.594	0.0036	0.069
K02526	26.766	42.815	1.6	0.0015	0.069
K02553	32.453	60.721	1.871	0.0056	0.069
K02572	39.212	67.328	1.717	0.0033	0.069
K02609	14.128	23.554	1.667	0.0076	0.069
K02680	7.819	21.795	2.787	0.002	0.069
K02686	89.644	151.213	1.687	0.0065	0.069
K02687	714.495	593.196	0.83	0.0024	0.069
K02778	26.895	53.136	1.976	0.007	0.069
K02790	14.688	22.816	1.553	0.0053	0.069
K02791	14.688	22.816	1.553	0.0053	0.069
K02805	10.064	25.598	2.544	0.0053	0.069
K02818	29.828	52.68	1.766	0.0062	0.069
K02819	29.794	52.649	1.767	0.0064	0.069
K02858	45.606	83.705	1.835	0.0039	0.069
K03088	8650.9	7447.11	0.861	0.0047	0.069
K03098	27.412	43.144	1.574	0.0059	0.069
K03112	17.92	31.352	1.75	0.00048	0.069
K03207	11.591	26.258	2.265	0.0067	0.069
K03208	9.27	18.515	1.997	0.0039	0.069
K03214	22.203	42.274	1.904	0.0075	0.069
K03272	66.367	98.649	1.486	0.0014	0.069
K03290	20.793	35.415	1.703	0.0033	0.069
K03293	137.575	226.745	1.648	0.0066	0.069
K03308	753.027	608.864	0.809	0.0049	0.069
K03329	21.759	49.438	2.272	0.007	0.069
K03340	316.098	168.323	0.533	0.00054	0.069
K03417	13.532	24.596	1.818	0.0056	0.069
K03424	960.987	1194.79	1.243	0.0041	0.069
K03445	10.705	21.85	2.041	0.0065	0.069
K03459	21.904	37.335	1.704	0.0023	0.069
K03468	17.385	30.829	1.773	0.0008	0.069
K03487	22.502	35.734	1.588	0.0075	0.069
K03488	568.177	778.066	1.369	0.0069	0.069
K03495	900.644	756.998	0.841	0.0039	0.069
K03497	1956.84	1597.96	0.817	0.0051	0.069
K03516	48.826	86.244	1.766	0.0038	0.069
K03528	28.174	61.859	2.196	0.003	0.069
K03532	14.294	30.058	2.103	0.00024	0.069
K03536	1135.84	1375.92	1.211	0.0021	0.069
K03548	18.265	37.598	2.058	0.0047	0.069
K03549	252.774	363.349	1.437	0.00093	0.069
K03553	853.965	704.803	0.825	0.0054	0.069
K03555	620.394	482.256	0.777	0.0046	0.069
K03566	48.547	80.334	1.655	0.0042	0.069
K03579	11.78	20.644	1.752	0.0016	0.069
K03583	20.995	37.206	1.772	0.0035	0.069
K03599	40.097	73.237	1.826	0.0048	0.069
K03600	13.784	32.394	2.35	0.0016	0.069
K03604	34.712	64.038	1.845	0.0015	0.069
K03607	31.685	55.923	1.765	0.0071	0.069
K03630	702.032	597.812	0.852	0.0075	0.069
K03634	45.318	80.473	1.776	0.0061	0.069
K03636	57.363	88.21	1.538	0.0077	0.069
K03638	16.311	30.95	1.898	0.006	0.069
K03645	52.728	90.766	1.721	0.0069	0.069
K03646	25.156	48.456	1.926	0.001	0.069
K03647	198.039	292.242	1.476	0.0022	0.069
K03648	800.274	684.632	0.855	0.0035	0.069
K03649	26.722	64.237	2.404	0.001	0.069
K03656	38.655	62.914	1.628	0.0067	0.069
K03667	69.052	113.079	1.638	0.00088	0.069
K03668	26.873	48.335	1.799	0.0072	0.069
K03669	21.253	33.516	1.577	0.0076	0.069
K03675	19.774	31.804	1.608	0.0076	0.069
K03701	579.071	474.55	0.82	0.0021	0.069
K03718	46.197	75.093	1.626	0.0077	0.069
K03733	359.565	485.191	1.349	0.0073	0.069
K03745	108.994	192.372	1.765	0.0054	0.069
K03749	17.169	36.041	2.099	0.0013	0.069
K03755	19.175	31.617	1.649	0.0072	0.069
K03764	66.814	119.937	1.795	0.0074	0.069
K03776	10.579	28.189	2.665	0.0031	0.069
K03796	18.976	34.864	1.837	0.0021	0.069
K03797	719.019	541.675	0.753	0.0012	0.069
K03818	26.035	48.214	1.852	0.0043	0.069
K03819	23.149	54.124	2.338	0.0069	0.069
K03826	128.611	213.202	1.658	0.0016	0.069
K03834	10.502	22.589	2.151	0.0038	0.069
K03836	11.918	19.555	1.641	0.0074	0.069
K03973	64.33	135.457	2.106	0.0056	0.069
K03977	867.782	686.504	0.791	0.0017	0.069
K04016	9.016	21.314	2.364	0.0012	0.069
K04017	22.3	43.682	1.959	0.0041	0.069
K04022	8.266	19.112	2.312	0.0003	0.069
K04025	37.25	73.348	1.969	0.0054	0.069
K04042	518.888	657.859	1.268	0.0066	0.069
K04044	27.86	68.469	2.458	0.0047	0.069
K04065	24.367	48.35	1.984	0.0016	0.069
K04079	232.272	143.906	0.62	0.006	0.069
K04091	17.52	31.365	1.79	0.0065	0.069
K04568	41.577	81.131	1.951	0.0058	0.069
K04750	39.797	58.267	1.464	0.0028	0.069
K04764	56.834	104.04	1.831	0.0032	0.069
K04770	18.278	33.428	1.829	0.0065	0.069
K04772	14.353	30.937	2.155	0.0022	0.069
K04774	21.851	40.684	1.862	0.0039	0.069
K05368	27.506	54.744	1.99	0.0055	0.069
K05501	69.851	123.196	1.764	0.0046	0.069
K05517	12.246	28.313	2.312	0.0022	0.069
K05526	27.246	49.826	1.829	0.00091	0.069
K05539	32.821	56.594	1.724	0.0048	0.069
K05685	11.658	22.272	1.91	0.0054	0.069
K05774	23.656	63.248	2.674	0.0038	0.069
K05776	18.396	38.844	2.112	0.0031	0.069
K05798	16.687	29.483	1.767	0.0028	0.069
K05818	15.271	25.124	1.645	0.0044	0.069
K05819	12.049	18.525	1.537	0.0077	0.069
K05839	15.326	27.959	1.824	0.0063	0.069
K05874	8.67	18.645	2.151	0.00092	0.069
K05877	8.273	14.982	1.811	0.0027	0.069
K05964	28.358	54.916	1.937	0.0023	0.069
K05966	26.411	60.385	2.286	0.0014	0.069
K05984	17.038	33.785	1.983	0.0027	0.069
K06001	257.74	143.573	0.557	0.0025	0.069
K06073	27.777	58.292	2.099	0.0056	0.069
K06074	22.005	37.662	1.712	0.0027	0.069
K06075	59.155	97.784	1.653	0.0062	0.069
K06077	29.087	50.613	1.74	0.0041	0.069
K06078	73.208	134.278	1.834	0.0074	0.069
K06080	29.245	54.925	1.878	0.0069	0.069
K06149	53.924	96.202	1.784	0.0064	0.069
K06156	24.354	46.666	1.916	0.0067	0.069
K06176	51.88	100.92	1.945	0.005	0.069
K06194	15.112	28.423	1.881	0.006	0.069
K06201	481.013	356.007	0.74	0.0018	0.069
K06447	17.182	35.959	2.093	0.0032	0.069
K06881	309.089	217.35	0.703	0.0051	0.069
K06910	302.563	490.183	1.62	0.0018	0.069
K06916	29.89	54.352	1.818	0.0035	0.069
K06949	725.31	595.342	0.821	0.00051	0.069
K06969	594.623	483.021	0.812	0.0073	0.069
K06973	680.366	500.96	0.736	0.0019	0.069
K07000	57.066	101.684	1.782	0.0052	0.069
K07121	23.82	44.741	1.878	0.0073	0.069
K07136	28.314	54.597	1.928	0.0046	0.069
K07147	23.594	40.497	1.716	0.0025	0.069
K07156	23.791	41.022	1.724	0.0042	0.069
K07168	7.51	18.721	2.493	0.0055	0.069
K07236	33.281	76.28	2.292	0.0027	0.069
K07261	34.975	59.578	1.703	0.0047	0.069
K07269	40.397	70.347	1.741	0.0026	0.069
K07278	27.576	46.355	1.681	0.0066	0.069
K07290	14.027	29.698	2.117	0.0026	0.069
K07320	40.816	77.157	1.89	0.00078	0.069
K07323	36.993	65.432	1.769	0.0062	0.069
K07340	25.183	59.884	2.378	0.0032	0.069
K07390	19.46	45.023	2.314	0.0077	0.069
K07407	547.007	374.082	0.684	0.00091	0.069
K07479	36.61	68.422	1.869	0.0021	0.069
K07574	632.927	805.506	1.273	0.0043	0.069
K07638	38.287	61.229	1.599	0.0044	0.069
K07639	12.808	17.62	1.376	0.0028	0.069
K07644	15.809	35.087	2.219	0.0038	0.069
K07659	32.954	59.406	1.803	0.0047	0.069
K07660	14.387	20.529	1.427	0.0044	0.069
K07674	11.022	17.649	1.601	0.0071	0.069
K07685	19.473	37.449	1.923	0.0052	0.069
K07689	37.071	68.612	1.851	0.0049	0.069
K07709	12.763	29.639	2.322	0.0032	0.069
K07733	8.185	19.264	2.354	0.0017	0.069
K07740	28.885	54.117	1.874	0.0014	0.069
K07749	23.511	38.656	1.644	0.00034	0.069
K07773	28.683	49.252	1.717	0.007	0.069
K07788	18.306	29.883	1.632	0.0032	0.069
K07797	22.121	34.27	1.549	0.0054	0.069
K07803	17.967	32.868	1.829	0.0061	0.069
K08137	20.725	39.057	1.885	0.007	0.069
K08154	23.17	42.973	1.855	0.0039	0.069
K08161	49.559	74.579	1.505	0.0054	0.069
K08162	27.269	43.91	1.61	0.0028	0.069
K08276	16.598	25.722	1.55	0.0022	0.069
K08279	23.611	53.415	2.262	0.0069	0.069
K08308	15.622	37.894	2.426	0.0015	0.069
K08310	29.67	55.107	1.857	0.0016	0.069
K08313	11.864	24.607	2.074	0.0016	0.069
K08315	33.099	59.694	1.804	0.0056	0.069
K08317	25.022	33.614	1.343	0.0015	0.069
K08319	8.758	18.522	2.115	0.0064	0.069
K08348	36.941	65.574	1.775	0.0057	0.069
K08350	12.564	23.165	1.844	0.0071	0.069
K08351	16.132	26.532	1.645	0.0026	0.069
K08354	10.282	22.754	2.213	0.0019	0.069
K08680	31.125	58.426	1.877	0.0052	0.069
K08970	11.495	20.086	1.747	0.00069	0.069
K08984	19.861	39.122	1.97	0.0012	0.069
K08998	1301.3	992.821	0.763	0.0051	0.069
K09018	15.286	32.512	2.127	0.0015	0.069
K09024	27.163	64.38	2.37	0.0056	0.069
K09158	75.146	134.666	1.792	0.0074	0.069
K09456	9.117	14.092	1.546	0.0058	0.069
K09457	655.282	468.735	0.715	0.00012	0.069
K09470	27.858	50.101	1.798	0.0056	0.069
K09476	6.711	15.749	2.347	0.00037	0.069
K09748	813.77	639.054	0.785	0.0027	0.069
K09774	46.119	60.803	1.318	0.0031	0.069
K09803	41.117	98.601	2.398	0.0055	0.069
K09815	391.082	303.116	0.775	0.0065	0.069
K09823	32.391	58.08	1.793	0.0066	0.069
K09857	13.692	27.7	2.023	0.0022	0.069
K09880	23.255	71.425	3.071	0.0021	0.069
K09894	33.727	62.958	1.867	0.0068	0.069
K09904	63.189	121.546	1.924	0.0038	0.069
K09914	32.306	54.843	1.698	0.0076	0.069
K09927	27.506	54.132	1.968	0.0052	0.069
K09934	11.52	23.316	2.024	0.004	0.069
K09937	59.545	114.614	1.925	0.005	0.069
K09975	14.456	31.367	2.17	0.00074	0.069
K09980	19.846	38.475	1.939	0.0073	0.069
K10011	17.961	37.014	2.061	0.0065	0.069
K10013	14.603	27.938	1.913	0.001	0.069
K10036	20.795	32.41	1.559	0.0026	0.069
K10109	35.669	66.349	1.86	0.0062	0.069
K10206	768.148	583.242	0.759	0.0048	0.069
K10539	7.513	17.983	2.394	0.0067	0.069
K10544	29.412	50.977	1.733	0.0015	0.069
K10549	6.73	17.868	2.655	0.0066	0.069
K10678	6.477	15.292	2.361	0.003	0.069
K10680	27.735	54.61	1.969	0.0047	0.069
K10711	26.87	37.745	1.405	0.0032	0.069
K10748	13.917	29.322	2.107	0.0069	0.069
K10763	28.683	57.817	2.016	0.0038	0.069
K10778	17.498	25.633	1.465	0.007	0.069
K10806	11.675	29.766	2.55	0.0019	0.069
K10857	15.996	30.212	1.889	0.0052	0.069
K11073	19.507	36.64	1.878	0.0054	0.069
K11198	10.226	21.561	2.108	0.0036	0.069
K11199	10.226	21.561	2.108	0.0036	0.069
K11200	10.226	21.561	2.108	0.0036	0.069
K11203	37.302	68.38	1.833	0.0059	0.069
K11391	25.485	44.167	1.733	0.00095	0.069
K11392	15.732	29.937	1.903	0.0073	0.069
K11530	20.756	46.01	2.217	0.0075	0.069
K11685	24.63	35.186	1.429	0.004	0.069
K11734	33.575	56.558	1.685	0.0029	0.069
K11737	28.245	49.073	1.737	0.0053	0.069
K11742	46.721	85.07	1.821	0.0039	0.069
K11745	24.088	49.77	2.066	0.0042	0.069
K11748	43.582	78.828	1.809	0.0048	0.069
K11906	7.551	16.688	2.21	0.0004	0.069
K11925	18.571	41.555	2.238	0.0058	0.069
K11938	42.041	80.693	1.919	0.0027	0.069
K11941	9.145	17.573	1.922	0.0076	0.069
K12111	50.606	105.017	2.075	0.00049	0.069
K12142	9.651	19.647	2.036	0.0058	0.069
K12144	16.736	32.421	1.937	0.00074	0.069
K12149	30.352	53.237	1.754	0.0019	0.069
K12152	19.909	36.388	1.828	0.00059	0.069
K12265	30.716	57.784	1.881	0.0048	0.069
K12291	19.736	33.834	1.714	0.0048	0.069
K12369	26.069	43.977	1.687	0.001	0.069
K12371	45.528	76.571	1.682	0.0045	0.069
K12500	25.48	57.273	2.248	0.0065	0.069
K12507	11.822	23.439	1.983	0.0011	0.069
K12582	26.34	39.806	1.511	0.0054	0.069
K12943	28.874	51.88	1.797	0.0061	0.069
K12962	12.515	34.195	2.732	0.0071	0.069
K12972	25.994	46.057	1.772	0.0053	0.069
K12974	26.778	42.681	1.594	0.0059	0.069
K12975	11.069	21.447	1.938	0.00034	0.069
K13255	44.914	64.194	1.429	0.0062	0.069
K13288	339.75	482.415	1.42	0.0063	0.069
K13635	10.56	28.486	2.698	0.0077	0.069
K13641	57.377	105.807	1.844	0.0077	0.069
K13643	35.739	66.589	1.863	0.0034	0.069
K13683	18.528	45.676	2.465	0.0024	0.069
K13684	16.129	33.214	2.059	0.0054	0.069
K13789	553.183	450.729	0.815	0.0056	0.069
K13892	8.528	14.835	1.739	0.0066	0.069
K13893	14.136	26.305	1.861	0.0056	0.069
K14051	7.936	16.529	2.083	0.007	0.069
K14060	7.961	15.328	1.925	0.0051	0.069
K14261	19.466	33.697	1.731	0.0048	0.069
K14414	37.509	60.553	1.614	0.0041	0.069
K15256	49.648	82.951	1.671	0.0032	0.069
K15257	32.338	62.748	1.94	0.0063	0.069
K15461	24.156	49.475	2.048	0.0041	0.069
K15582	292.368	435.02	1.488	0.00049	0.069
K15584	16.902	25.125	1.487	0.0044	0.069
K15634	46.698	101.127	2.166	0.0042	0.069
K15777	12.71	25.081	1.973	0.0058	0.069
K15828	18.82	36.539	1.942	0.001	0.069
K15987	322.411	220.373	0.684	0.0075	0.069
K16012	22.552	32.298	1.432	0.00086	0.069
K16013	24.876	37.947	1.525	0.0076	0.069
K16088	8.869	17.893	2.018	0.0037	0.069
K16136	9.931	16.314	1.643	0.0013	0.069
K16235	111.238	168.795	1.517	0.0045	0.069
K16323	17.265	24.573	1.423	0.0036	0.069
K16692	16.866	34.123	2.023	0.0031	0.069
K17948	10.095	22.356	2.215	0.0057	0.069
K17992	43.169	24.214	0.561	0.0016	0.069
K18141	15.934	36.429	2.286	0.0038	0.069
K18142	8.72	19.924	2.285	0.0047	0.069
K18324	9.545	15.877	1.663	0.006	0.069
K18478	32.996	62.092	1.882	0.0026	0.069
K18657	41.345	68.055	1.646	0.0061	0.069
K18765	9.981	18.458	1.849	0.0067	0.069
K18778	35.726	70.497	1.973	0.0037	0.069
K18800	23.432	49.297	2.104	0.0063	0.069
K18899	11.733	22.997	1.96	0.0073	0.069
K18968	13.874	27.202	1.961	0.0029	0.069
K19162	25.084	39.244	1.565	0.0045	0.069
K19228	27.332	52.359	1.916	0.003	0.069
K19236	16.524	23.516	1.423	0.00073	0.069
K19267	20.088	33.391	1.662	0.0054	0.069
K19304	8.171	15.762	1.929	0.0023	0.069
K19335	20.4	42.922	2.104	0.0045	0.069
K19337	14.507	31.593	2.178	0.0011	0.069
K19777	51.38	90.022	1.752	0.0047	0.069
K19803	18.091	28.5	1.575	0.0028	0.069
K19810	18.565	37.669	2.029	0.0009	0.069
K20862	29.766	59.086	1.985	0.0055	0.069
K21084	12.88	22.097	1.716	0.0038	0.069
K21087	14.679	22.756	1.55	0.0015	0.069
K21265	12.168	27.18	2.234	0.0053	0.069
K21948	11.696	22.822	1.951	0.001	0.069
K21964	11.474	28.671	2.499	0.0076	0.069
K21966	12.243	30.142	2.462	0.0042	0.069
K21968	6.705	16.813	2.507	0.006	0.069
K21973	9.356	17.61	1.882	0.0041	0.069
K21975	14.984	23.004	1.535	0.0048	0.069
K22015	71.945	143.905	2	0.00023	0.069
K22041	20.511	35.062	1.709	0.0073	0.069
K22105	35.623	68.847	1.933	0.0012	0.069
K22131	20.28	35.279	1.74	0.0057	0.069
K22719	21.828	37.678	1.726	0.0066	0.069
K09923	56.796	102.953	1.813	0.0077	0.069
K00101	38.536	68.789	1.785	0.0079	0.069
K03619	34.655	54.302	1.567	0.0079	0.069
K03670	21.173	37.359	1.764	0.0079	0.069
K04067	20.362	53.153	2.61	0.008	0.069
K06219	11.824	23.63	1.998	0.0078	0.069
K06968	29.336	59.554	2.03	0.0078	0.069
K07245	11.731	28.489	2.428	0.008	0.069
K07784	35.721	62.243	1.742	0.008	0.069
K10015	40.227	68.721	1.708	0.0079	0.069
K14682	24.915	42.157	1.692	0.0079	0.069
K16325	20.304	39.863	1.963	0.0079	0.069
K19804	23.255	41.494	1.784	0.008	0.069
K21071	1468.18	1189.24	0.81	0.008	0.069
K15545	7.631	16.993	2.227	0.008	0.069
K09473	20.562	33.072	1.608	0.0081	0.069
K02197	39.559	65.315	1.651	0.0082	0.07
K03472	31.32	67.496	2.155	0.0081	0.07
K10002	16.427	35.308	2.149	0.0081	0.07
K16212	55.075	20.716	0.376	0.0081	0.07
K00135	10.528	20.736	1.97	0.0093	0.07
K00373	35.553	65.867	1.853	0.0089	0.07
K00568	49.737	90.425	1.818	0.0089	0.07
K00598	41.277	57.832	1.401	0.0095	0.07
K00611	465.565	565.788	1.215	0.0083	0.07
K00639	49.421	93.183	1.885	0.0088	0.07
K00884	43.07	81.838	1.9	0.0088	0.07
K01652	795.396	678.627	0.853	0.0091	0.07
K02100	31.165	56.502	1.813	0.0093	0.07
K02168	34.913	57.172	1.638	0.0094	0.07
K02170	84.962	162.653	1.914	0.0086	0.07
K02399	27.572	41.883	1.519	0.0093	0.07
K02423	21.786	40.722	1.869	0.0092	0.07
K02533	27.5	46.381	1.687	0.0088	0.07
K02779	17.574	36.64	2.085	0.0082	0.07
K03168	318.424	374.857	1.177	0.0084	0.07
K03291	34.551	59.459	1.721	0.0091	0.07
K03319	26.725	42.631	1.595	0.0091	0.07
K03573	44.725	79.988	1.788	0.0092	0.07
K03577	14.31	26.219	1.832	0.0094	0.07
K03582	17.935	30.258	1.687	0.0084	0.07
K03603	39.381	75.7	1.922	0.0095	0.07
K03674	64.674	123.07	1.903	0.0096	0.07
K03732	61.47	107.586	1.75	0.0087	0.07
K03756	22.16	40.566	1.831	0.009	0.07
K03919	10.473	22.128	2.113	0.0091	0.07
K04014	45.254	74.154	1.639	0.0085	0.07
K05589	79.543	139.639	1.756	0.0087	0.07
K05809	17.097	26.503	1.55	0.0088	0.07
K05851	14.272	22.737	1.593	0.0095	0.07
K05939	33.946	68.685	2.023	0.0095	0.07
K05982	49.185	81.954	1.666	0.0089	0.07
K06957	22.029	40.286	1.829	0.0087	0.07
K07115	10.32	19.61	1.9	0.009	0.07
K07127	29.685	43.721	1.473	0.0083	0.07
K07262	22.795	42.561	1.867	0.0088	0.07
K07264	33.963	67.469	1.987	0.0094	0.07
K07274	56.046	94.476	1.686	0.0096	0.07
K07592	23.054	36.732	1.593	0.0089	0.07
K07665	14.826	32.712	2.206	0.0084	0.07
K07711	18.569	38.483	2.072	0.0093	0.07
K07772	19.539	34.992	1.791	0.0093	0.07
K07786	11.094	19.915	1.795	0.0095	0.07
K08163	44.817	85.577	1.909	0.0087	0.07
K08314	46.652	83.29	1.785	0.0087	0.07
K08682	26.075	59.739	2.291	0.0094	0.07
K08723	30.191	60.687	2.01	0.0084	0.07
K08974	91.767	68.586	0.747	0.0083	0.07
K08993	32.331	52.105	1.612	0.0094	0.07
K09800	9.487	19.279	2.032	0.0087	0.07
K09890	41.172	84.165	2.044	0.0093	0.07
K09892	117.205	201.014	1.715	0.0094	0.07
K09910	84.785	154.906	1.827	0.0085	0.07
K09915	30.019	61.261	2.041	0.0089	0.07
K09996	20.657	30.828	1.492	0.0088	0.07
K09998	29.026	58.227	2.006	0.0088	0.07
K09999	45.632	82.655	1.811	0.0088	0.07
K10213	13.701	24.248	1.77	0.0085	0.07
K11066	26.23	42.068	1.604	0.0096	0.07
K11076	19.649	33.58	1.709	0.0096	0.07
K11744	7.476	18.288	2.446	0.0082	0.07
K11921	28.394	45.205	1.592	0.0084	0.07
K11934	14.379	28.235	1.964	0.0093	0.07
K12963	57.678	110.684	1.919	0.0082	0.07
K13630	15.514	30.968	1.996	0.009	0.07
K13888	16.831	30.502	1.812	0.0093	0.07
K14588	8.769	15.512	1.769	0.009	0.07
K15554	38.977	65.107	1.67	0.0084	0.07
K16291	14.15	17.063	1.206	0.0087	0.07
K18997	25.338	53.388	2.107	0.0087	0.07
K19226	20.554	39.819	1.937	0.0087	0.07
K19235	12.118	22.929	1.892	0.0092	0.07
K19302	615.681	521.704	0.847	0.0084	0.07
K19336	34.721	54.367	1.566	0.0083	0.07
K21029	33.099	60.526	1.829	0.009	0.07
K21470	14.969	30.21	2.018	0.009	0.07
K22051	18.932	35.436	1.872	0.0087	0.07
K22104	20.547	41.308	2.01	0.0091	0.07
K22650	24.61	44.411	1.805	0.0087	0.07
K00285	28.166	54.172	1.923	0.01	0.07
K00925	964.079	832.038	0.863	0.01	0.07
K04755	42.209	76.343	1.809	0.01	0.07
K00389	63.321	105.842	1.672	0.01	0.07
K00813	25.357	45.62	1.799	0.01	0.07
K01304	199.162	283.041	1.421	0.01	0.07
K01407	14.557	27.228	1.87	0.01	0.07
K01460	17.656	34.798	1.971	0.01	0.07
K01807	539.525	697.307	1.292	0.01	0.07
K02043	12.843	25.212	1.963	0.01	0.07
K02344	31.811	53.047	1.668	0.01	0.07
K02450	5.918	16.164	2.731	0.01	0.07
K02466	42.048	76.289	1.814	0.01	0.07
K03150	480.537	357.247	0.743	0.01	0.07
K03306	38.106	29.5	0.774	0.01	0.07
K03425	52.211	102.254	1.958	0.01	0.07
K03560	46.455	86.696	1.866	0.01	0.07
K03572	744.956	618.488	0.83	0.01	0.07
K03578	19.427	32.271	1.661	0.01	0.07
K03580	17.227	36.02	2.091	0.01	0.07
K03746	29.515	48.473	1.642	0.01	0.07
K03812	46.121	94.261	2.044	0.01	0.07
K03841	31.297	65.053	2.079	0.01	0.07
K04041	439.493	343.795	0.782	0.01	0.07
K04088	34.552	57.741	1.671	0.01	0.07
K05844	26.676	52.983	1.986	0.01	0.07
K07192	310.979	256.022	0.823	0.01	0.07
K07240	1492.34	1183.59	0.793	0.01	0.07
K07285	30.204	54.647	1.809	0.01	0.07
K08969	12.835	17.935	1.397	0.01	0.07
K08992	31.961	56.692	1.774	0.01	0.07
K09015	188.147	281.872	1.498	0.01	0.07
K09933	25.873	43.613	1.686	0.01	0.07
K13498	20.947	34.32	1.638	0.01	0.07
K14064	36.55	66.827	1.828	0.01	0.07
K16169	27.066	33.843	1.25	0.01	0.07
K17865	15.792	8.685	0.55	0.01	0.07
K18446	20.789	30.023	1.444	0.01	0.07
K19591	60.234	106.194	1.763	0.01	0.07
K21028	15.825	28.006	1.77	0.01	0.07
K00427	40.255	65.595	1.629	0.011	0.07
K00799	61.163	124.407	2.034	0.011	0.07
K01649	579.32	739.062	1.276	0.011	0.07
K02167	49.879	101.609	2.037	0.011	0.07
K02462	23.167	47.358	2.044	0.011	0.07
K02856	41.985	67.745	1.614	0.011	0.07
K02864	1169.96	1332.88	1.139	0.011	0.07
K03289	19.157	35.314	1.843	0.011	0.07
K03477	24.446	38.793	1.587	0.01	0.07
K03651	23.475	37.341	1.591	0.011	0.07
K05596	46.763	81.441	1.742	0.011	0.07
K07019	18.267	28.189	1.543	0.011	0.07
K07056	592.512	477.955	0.807	0.011	0.07
K07287	25.205	48.341	1.918	0.011	0.07
K07304	46.387	67.763	1.461	0.011	0.07
K07347	45.639	87.406	1.915	0.011	0.07
K07687	14.634	24.411	1.668	0.011	0.07
K07688	16.104	27.918	1.734	0.01	0.07
K07701	22.708	36.993	1.629	0.011	0.07
K07703	17.383	30.87	1.776	0.011	0.07
K08967	12.957	20.475	1.58	0.011	0.07
K09472	8.091	16.198	2.002	0.011	0.07
K09889	59.727	112.691	1.887	0.011	0.07
K09906	39.171	74.519	1.902	0.011	0.07
K09994	21.969	58.086	2.644	0.011	0.07
K10555	25.928	56.521	2.18	0.011	0.07
K11926	31.052	62.248	2.005	0.011	0.07
K13256	69.208	128.242	1.853	0.011	0.07
K13628	46.956	92.466	1.969	0.011	0.07
K14055	17.861	32.652	1.828	0.011	0.07
K19229	24.156	48.076	1.99	0.011	0.07
K22444	23.491	40.877	1.74	0.011	0.07
K04021	15.102	24.835	1.645	0.011	0.07
K03684	53.967	80.011	1.483	0.011	0.071
K01495	837.348	704.84	0.842	0.011	0.071
K02784	53.551	85.377	1.594	0.011	0.071
K05709	31.449	52.348	1.665	0.011	0.071
K21967	13.317	34.003	2.553	0.011	0.071
K13014	46.683	91.189	1.953	0.011	0.071
K13890	38.669	64.56	1.67	0.011	0.071
K00242	39.036	77.284	1.98	0.012	0.071
K01582	33.832	68.16	2.015	0.011	0.071
K01653	875.05	1071.99	1.225	0.011	0.071
K01671	22.717	41.782	1.839	0.012	0.071
K03554	47.535	85.524	1.799	0.012	0.071
K03632	22.796	39.031	1.712	0.012	0.071
K03643	23.937	45.945	1.919	0.011	0.071
K03747	33.507	62.759	1.873	0.011	0.071
K03926	19.832	38.657	1.949	0.012	0.071
K04333	18.307	31.814	1.738	0.011	0.071
K06195	47.732	88.37	1.851	0.011	0.071
K06203	35.52	60.014	1.69	0.011	0.071
K07351	25.237	45.253	1.793	0.011	0.071
K09907	11.076	26.163	2.362	0.011	0.071
K12525	13.953	26.43	1.894	0.012	0.071
K13301	40.807	70.455	1.727	0.011	0.071
K15553	17.585	20.808	1.183	0.011	0.071
K21602	23.556	35.573	1.51	0.012	0.071
K00228	14.242	37.782	2.653	0.012	0.071
K00262	1376.48	1065.61	0.774	0.012	0.071
K00767	747.41	623.847	0.835	0.012	0.071
K00855	40.158	69.767	1.737	0.012	0.071
K01638	38.549	76.541	1.986	0.012	0.071
K01782	20.333	41.768	2.054	0.012	0.071
K01908	15.328	28.202	1.84	0.012	0.071
K02200	17.356	30.731	1.771	0.012	0.071
K02339	55.448	93.248	1.682	0.012	0.071
K02841	30.644	58.332	1.904	0.012	0.071
K03100	783.279	615.852	0.786	0.012	0.071
K03485	32.288	52.021	1.611	0.012	0.071
K03611	40.545	79.214	1.954	0.012	0.071
K04081	71.265	126.026	1.768	0.012	0.071
K05527	42.426	75.645	1.783	0.012	0.071
K05540	48.119	86.71	1.802	0.012	0.071
K05595	104.485	167.156	1.6	0.012	0.071
K05803	37.297	65.303	1.751	0.012	0.071
K06391	79.184	55.879	0.706	0.012	0.071
K06866	47.659	97.369	2.043	0.012	0.071
K06884	8.205	14.453	1.761	0.012	0.071
K06917	17.5	34.166	1.952	0.012	0.071
K07645	14.765	25.221	1.708	0.012	0.071
K07708	26.328	40.695	1.546	0.012	0.071
K08311	53.427	93.199	1.744	0.012	0.071
K08724	12.365	21.679	1.753	0.012	0.071
K09781	15.517	36.227	2.335	0.012	0.071
K09858	32.974	58.102	1.762	0.012	0.071
K10001	30.898	52.209	1.69	0.012	0.071
K11250	23.372	44.613	1.909	0.012	0.071
K11929	12.297	32.851	2.671	0.012	0.071
K13889	12.424	17.511	1.409	0.012	0.071
K14441	543.202	432.626	0.796	0.012	0.071
K15724	65.051	119.226	1.833	0.012	0.071
K15832	34.21	59.394	1.736	0.012	0.071
K18702	27.474	44.897	1.634	0.012	0.071
K19171	19.912	7.173	0.36	0.012	0.071
K21739	7.75	19.662	2.537	0.012	0.071
K23016	15.143	25.58	1.689	0.012	0.071
K03788	42.882	71.597	1.67	0.012	0.071
K07715	25.836	46.45	1.798	0.012	0.071
K08324	7.491	16.321	2.179	0.012	0.071
K13043	302.762	168.181	0.555	0.012	0.071
K03720	89.704	163.394	1.821	0.013	0.072
K03683	43.822	86.284	1.969	0.013	0.072
K06330	177.083	275.948	1.558	0.013	0.072
K14187	35.849	63.006	1.758	0.013	0.072
K18898	27.043	50.994	1.886	0.013	0.072
K01940	785.268	908.437	1.157	0.013	0.072
K03181	54.569	97.125	1.78	0.013	0.072
K03799	442.138	560.072	1.267	0.013	0.072
K07026	21.901	34.174	1.56	0.013	0.072
K10003	20.491	29.594	1.444	0.013	0.072
K11473	14.158	27.033	1.909	0.013	0.072
K12961	79.624	150.555	1.891	0.013	0.072
K08483	545.225	703.666	1.291	0.013	0.072
K18479	21.102	44.443	2.106	0.013	0.072
K00381	37.835	65.386	1.728	0.013	0.072
K00697	19.446	41.555	2.137	0.013	0.072
K07271	250.221	200.842	0.803	0.013	0.072
K09913	72.047	120.125	1.667	0.013	0.072
K10017	39.777	67.971	1.709	0.013	0.072
K11905	9.902	16.712	1.688	0.013	0.072
K18332	118.549	70.496	0.595	0.013	0.072
K19416	29.576	60.821	2.056	0.013	0.072
K19776	60.291	90.152	1.495	0.013	0.073
K00124	67.156	115.919	1.726	0.013	0.073
K01681	565.677	467.498	0.826	0.013	0.073
K05590	13.011	27.467	2.111	0.013	0.073
K07796	8.71	16.57	1.902	0.013	0.073
K09908	35.009	62.384	1.782	0.013	0.073
K10014	14.099	27.613	1.958	0.013	0.073
K10124	8.503	13.038	1.533	0.013	0.073
K13631	46.346	80.687	1.741	0.013	0.073
K15827	37.558	71.017	1.891	0.013	0.073
K17247	48.664	94.016	1.932	0.013	0.073
K20881	25.722	44.974	1.748	0.013	0.073
K00928	302.205	234.299	0.775	0.013	0.073
K05713	17.254	32.646	1.892	0.013	0.073
K10557	27.22	46.961	1.725	0.013	0.073
K15835	14.823	19.382	1.308	0.013	0.073
K02121	300.112	219.156	0.73	0.013	0.073
K06141	22.68	43.502	1.918	0.014	0.073
K06202	92.075	158.645	1.723	0.014	0.073
K07349	7.115	14.37	2.02	0.014	0.073
K12262	13.996	25.085	1.792	0.013	0.073
K13053	9.59	18.828	1.963	0.014	0.073
K08227	26.801	46.94	1.751	0.014	0.073
K16322	29.468	57.076	1.937	0.014	0.073
K05606	25.994	17.03	0.655	0.014	0.073
K07806	36.865	59.587	1.616	0.014	0.073
K07589	57.117	110.19	1.929	0.014	0.073
K02456	14.064	36.058	2.564	0.014	0.073
K02867	1831.47	1593.05	0.87	0.014	0.073
K03981	34.157	62.271	1.823	0.014	0.073
K04760	29.652	40.917	1.38	0.014	0.073
K07283	11.877	24.501	2.063	0.014	0.073
K07662	32.379	56.01	1.73	0.014	0.073
K10537	19.212	36.058	1.877	0.014	0.073
K21085	10.029	15.389	1.534	0.014	0.073
K21906	26.752	52.172	1.95	0.014	0.073
K00567	410.122	501.213	1.222	0.014	0.074
K02116	39.925	74.869	1.875	0.014	0.074
K19303	31.048	57.661	1.857	0.014	0.074
K02257	34.397	63.903	1.858	0.014	0.074
K02394	14.431	22.014	1.525	0.014	0.074
K02679	47.567	77.254	1.624	0.014	0.074
K05804	19.039	25.909	1.361	0.014	0.074
K13069	26.787	45.466	1.697	0.014	0.074
K01725	45.427	77.707	1.711	0.014	0.074
K02568	9.43	15.614	1.656	0.014	0.074
K07305	37.045	65.316	1.763	0.014	0.074
K08318	25.083	52.316	2.086	0.014	0.074
K07568	889.894	687.994	0.773	0.014	0.074
K00362	11.887	20.433	1.719	0.014	0.074
K06221	16.435	31.176	1.897	0.014	0.074
K13895	9.751	25.081	2.572	0.014	0.074
K12973	25.333	48.008	1.895	0.014	0.074
K03478	40.427	68.612	1.697	0.014	0.074
K03641	37.029	66.202	1.788	0.014	0.074
K04085	63.916	127.797	1.999	0.014	0.074
K15722	31.293	55.662	1.779	0.014	0.074
K03757	7.866	13.671	1.738	0.015	0.074
K07811	6.447	15.689	2.434	0.015	0.074
K09978	9.566	17.685	1.849	0.015	0.074
K11932	42.197	74.357	1.762	0.015	0.074
K01085	12.925	21.597	1.671	0.015	0.074
K10110	40.498	71.063	1.755	0.015	0.074
K18838	12.512	18.811	1.503	0.015	0.074
K02846	27.122	49.605	1.829	0.015	0.074
K02834	1322.69	1467.76	1.11	0.015	0.075
K07337	37.335	68.412	1.832	0.015	0.075
K16066	11.394	20.003	1.756	0.015	0.075
K01744	216.571	153.837	0.71	0.015	0.075
K00940	287.842	219.681	0.763	0.015	0.076
K02598	39.209	56.175	1.433	0.015	0.076
K03808	43.617	76.893	1.763	0.015	0.076
K15539	20.45	45.167	2.209	0.015	0.076
K11249	27.691	56.783	2.051	0.015	0.076
K22227	32.393	4.349	0.134	0.015	0.076
K02554	36.9	65.968	1.788	0.015	0.076
K09767	143.277	211.068	1.473	0.015	0.076
K02569	13.455	26.414	1.963	0.015	0.076
K03618	26.318	43.444	1.651	0.015	0.076
K08219	17.861	32.931	1.844	0.015	0.076
K09862	99.741	173.236	1.737	0.015	0.076
K09917	124.111	224.609	1.81	0.015	0.076
K14652	988.163	799.339	0.809	0.015	0.076
K15586	28.556	39.494	1.383	0.015	0.076
K21990	18.987	31.963	1.683	0.015	0.076
K02494	33.696	62.209	1.846	0.015	0.076
K02560	21.459	44.863	2.091	0.015	0.076
K06144	34.107	64.125	1.88	0.015	0.076
K19048	11.296	35.301	3.125	0.015	0.076
K07490	107.729	191.3	1.776	0.015	0.076
K00574	25.708	40.41	1.572	0.016	0.076
K02464	11.561	26.936	2.33	0.016	0.076
K07640	34.5	61.549	1.784	0.016	0.076
K09997	22.233	46.832	2.106	0.016	0.076
K12264	34.465	61.735	1.791	0.016	0.076
K15396	26.077	39.386	1.51	0.016	0.076
K16074	27.243	49.683	1.824	0.016	0.076
K16695	5.913	18.114	3.064	0.016	0.076
K19611	13.735	27.165	1.978	0.016	0.076
K00428	12.366	24.218	1.958	0.016	0.076
K06214	36.11	61.594	1.706	0.016	0.076
K09771	27.061	47.43	1.753	0.016	0.076
K02806	69.738	109.851	1.575	0.016	0.077
K03972	22.233	34.384	1.547	0.016	0.077
K05817	9.826	21.094	2.147	0.016	0.077
K07311	16.865	29.16	1.729	0.016	0.077
K08225	17.704	39.738	2.245	0.016	0.077
K08964	11.965	26.732	2.234	0.016	0.077
K08997	21.199	39.158	1.847	0.016	0.077
K13894	15.966	33.929	2.125	0.016	0.077
K19049	38.703	24.371	0.63	0.016	0.077
K01222	12.424	19.79	1.593	0.016	0.077
K01974	18.033	31.17	1.728	0.016	0.077
K05837	351.007	276.347	0.787	0.016	0.077
K06159	10.753	18.728	1.742	0.016	0.077
K10111	42.283	66.835	1.581	0.016	0.077
K11733	45.123	63.038	1.397	0.016	0.077
K14061	10.522	18.355	1.744	0.016	0.077
K19166	35.749	58.331	1.632	0.016	0.077
K19234	8.347	21.617	2.59	0.016	0.077
K14054	19.567	42.88	2.191	0.016	0.078
K02495	27.629	46.742	1.692	0.016	0.078
K13926	11.883	25.24	2.124	0.016	0.078
K03414	33.978	61.806	1.819	0.017	0.078
K04754	18.192	30.768	1.691	0.017	0.078
K07789	18.384	26.728	1.454	0.017	0.078
K09798	30.783	61.399	1.995	0.017	0.078
K10009	83.906	120.893	1.441	0.017	0.078
K11216	21.763	37.573	1.726	0.017	0.078
K22130	31.554	62.325	1.975	0.017	0.078
K01858	227.94	355.592	1.56	0.017	0.078
K03557	56.218	102.708	1.827	0.017	0.078
K05876	9.359	15.049	1.608	0.017	0.078
K07310	8.618	15.036	1.745	0.017	0.078
K11939	36.193	57.546	1.59	0.017	0.078
K15550	7.661	18.434	2.406	0.017	0.078
K03759	16.255	28.896	1.778	0.017	0.078
K07666	56.949	101.292	1.779	0.017	0.078
K06186	64.501	117.654	1.824	0.017	0.078
K08323	20.635	30.951	1.5	0.017	0.078
K13632	9.82	19.569	1.993	0.017	0.078
K13821	11.023	17.698	1.606	0.017	0.078
K15552	10.326	21.241	2.057	0.017	0.078
K00795	24.137	43.716	1.811	0.017	0.078
K04082	60.161	103.945	1.728	0.017	0.078
K07052	811.82	657.932	0.81	0.017	0.078
K07771	20.997	33.022	1.573	0.017	0.078
K15923	251.602	172.073	0.684	0.017	0.078
K22304	17.055	28.853	1.692	0.017	0.078
K22443	11.909	21.009	1.764	0.017	0.078
K06145	29.876	50.915	1.704	0.017	0.078
K21011	130.823	187.994	1.437	0.017	0.078
K02752	10.051	17.341	1.725	0.017	0.078
K02753	10.051	17.341	1.725	0.017	0.078
K03598	22.137	42.256	1.909	0.017	0.078
K07229	19.397	31.143	1.606	0.017	0.078
K21399	14.193	7.58	0.534	0.017	0.078
K11719	41.29	71.555	1.733	0.017	0.078
K05710	36.344	66.568	1.832	0.017	0.078
K03586	78.964	141.684	1.794	0.017	0.079
K05591	16.843	21.933	1.302	0.017	0.079
K04080	57.739	97.165	1.683	0.018	0.079
K09475	8.453	15.197	1.798	0.018	0.079
K09900	74.303	127.199	1.712	0.018	0.079
K09979	46.686	87.363	1.871	0.018	0.079
K00325	36.292	64.57	1.779	0.018	0.079
K05788	49.074	88.286	1.799	0.018	0.079
K09118	222.897	336.487	1.51	0.018	0.079
K00116	28.025	54.04	1.928	0.018	0.079
K03633	34.488	64.168	1.861	0.018	0.079
K04752	38.029	64.656	1.7	0.018	0.079
K00163	25.765	51.885	2.014	0.018	0.079
K12138	32.535	55.481	1.705	0.018	0.079
K12147	44.939	71.182	1.584	0.018	0.079
K14977	15.078	30.274	2.008	0.018	0.079
K20542	17.864	41.703	2.335	0.018	0.079
K10558	25.901	45.206	1.745	0.018	0.079
K15737	25.783	48.492	1.881	0.018	0.079
K02618	10.54	20.286	1.925	0.018	0.08
K04744	46.73	65.661	1.405	0.018	0.08
K00800	912.63	790.817	0.867	0.018	0.08
K09898	60.115	96.263	1.601	0.018	0.08
K11937	31.818	43.389	1.364	0.018	0.08
K05887	15.555	34.336	2.207	0.018	0.08
K03804	27.191	52.964	1.948	0.018	0.08
K01708	16.041	34.067	2.124	0.018	0.08
K06920	878.542	774.624	0.882	0.018	0.08
K00956	362.422	290.582	0.802	0.019	0.08
K02025	831.155	1072.3	1.29	0.018	0.08
K02046	144.622	194.792	1.347	0.019	0.08
K02439	107.193	186.189	1.737	0.018	0.08
K02600	808.003	970.657	1.201	0.019	0.08
K02742	47.134	98.246	2.084	0.019	0.08
K02854	27.706	49.173	1.775	0.019	0.08
K03576	47.069	78.238	1.662	0.019	0.08
K03672	15.472	32.887	2.126	0.019	0.08
K05834	12.948	38.803	2.997	0.019	0.08
K07184	26.922	56.088	2.083	0.019	0.08
K07401	11.722	20.307	1.732	0.019	0.08
K09160	44.265	83.761	1.892	0.019	0.08
K16148	142.956	234.159	1.638	0.019	0.08
K07289	15.307	28.815	1.882	0.019	0.081
K02478	23.034	32.396	1.406	0.019	0.081
K02565	13.876	25.226	1.818	0.019	0.081
K09921	32.649	59.037	1.808	0.019	0.081
K00008	66.311	35.796	0.54	0.019	0.081
K02297	33.001	59.013	1.788	0.019	0.081
K03782	16.451	31.273	1.901	0.019	0.081
K07214	61.284	99.662	1.626	0.019	0.081
K11177	9.393	20.594	2.193	0.019	0.081
K20885	59.597	28.26	0.474	0.019	0.081
K16711	12.868	22.665	1.761	0.019	0.081
K17828	783.39	654.869	0.836	0.019	0.081
K07232	30.884	59.053	1.912	0.019	0.081
K07791	25.287	48.044	1.9	0.019	0.081
K08296	161.472	214.073	1.326	0.019	0.081
K19745	23.519	51.599	2.194	0.019	0.081
K07663	39.283	60.609	1.543	0.019	0.082
K15548	31.428	53.478	1.702	0.019	0.082
K16210	26.772	53.719	2.007	0.019	0.082
K00769	26.116	55.062	2.108	0.02	0.082
K01485	10.777	30.624	2.841	0.02	0.082
K03807	27.419	48.27	1.76	0.02	0.082
K01011	9.304	21.29	2.288	0.02	0.082
K02681	37.896	71.402	1.884	0.02	0.082
K07172	22.503	36.579	1.626	0.02	0.082
K07345	29.523	42.55	1.441	0.02	0.082
K01673	519.957	644.765	1.24	0.02	0.082
K07690	20.479	30.68	1.498	0.02	0.082
K15735	19.019	35.401	1.861	0.02	0.082
K19354	25.031	38.732	1.547	0.02	0.082
K07799	27.252	51.106	1.875	0.02	0.082
K08092	32.993	49.186	1.491	0.02	0.082
K16925	200.038	338.099	1.69	0.02	0.083
K03148	31.435	55.518	1.766	0.02	0.083
K07678	11.866	22.874	1.928	0.02	0.083
K13243	8.596	15.055	1.751	0.02	0.083
K14348	29.925	46.774	1.563	0.02	0.083
K18682	712.687	552.163	0.775	0.02	0.083
K01193	751.613	597.541	0.795	0.02	0.083
K03311	63.957	90.373	1.413	0.02	0.083
K12661	16.744	43.599	2.604	0.02	0.083
K22214	12.205	19.247	1.577	0.02	0.083
K09902	39.912	71.999	1.804	0.02	0.083
K01139	34.92	56.115	1.607	0.02	0.083
K01190	875.309	667.475	0.763	0.02	0.083
K02118	1357.69	1168.58	0.861	0.02	0.083
K03544	1376.04	1246.82	0.906	0.02	0.083
K02068	184.177	144.802	0.786	0.02	0.083
K03075	981.721	1180.39	1.202	0.021	0.084
K09787	416.591	331.169	0.795	0.021	0.084
K01637	25.353	53.479	2.109	0.021	0.084
K09477	9.055	16.981	1.875	0.021	0.084
K01737	430.576	346.215	0.804	0.021	0.084
K07348	17.834	38.105	2.137	0.021	0.084
K07153	31.38	57.363	1.828	0.021	0.084
K02446	49.459	85.864	1.736	0.021	0.084
K03303	85.036	67.157	0.79	0.021	0.085
K09896	44.151	81.372	1.843	0.021	0.085
K11922	26.29	46.939	1.785	0.021	0.085
K19688	44.5	78.188	1.757	0.021	0.085
K00906	20.254	38.654	1.908	0.021	0.085
K09891	43.283	68.612	1.585	0.021	0.085
K00616	681.893	561.937	0.824	0.021	0.085
K09786	26.41	42.523	1.61	0.021	0.085
K09970	16.906	31.02	1.835	0.021	0.085
K02393	15.071	32.519	2.158	0.021	0.085
K01493	384.222	296.878	0.773	0.021	0.085
K01998	407.931	523.496	1.283	0.021	0.085
K03182	28.787	42.766	1.486	0.021	0.085
K05997	27.587	49.153	1.782	0.021	0.085
K06197	25.812	43.693	1.693	0.021	0.085
K13788	37.742	48.508	1.285	0.021	0.085
K21695	102.153	185.804	1.819	0.021	0.085
K01611	62.197	79.773	1.283	0.021	0.085
K07643	27.264	45.188	1.657	0.021	0.085
K01720	16.213	30.572	1.886	0.022	0.085
K02535	62.961	103.797	1.649	0.022	0.085
K07039	17.767	27.126	1.527	0.022	0.085
K13932	11.176	23.405	2.094	0.022	0.085
K00042	50.155	84.267	1.68	0.022	0.085
K00786	12.426	22.895	1.843	0.022	0.085
K03314	18.823	39.863	2.118	0.022	0.085
K09023	16.879	34.718	2.057	0.022	0.085
K09136	14.187	31.751	2.238	0.022	0.085
K10551	7.465	22.096	2.96	0.022	0.085
K10550	8.723	21.466	2.461	0.022	0.085
K04691	30.455	49.662	1.631	0.022	0.085
K09911	50.075	89.63	1.79	0.022	0.085
K20541	7.022	14.183	2.02	0.022	0.086
K01894	31.975	67.078	2.098	0.022	0.086
K06181	20.653	36.201	1.753	0.022	0.086
K07751	45.798	81.958	1.79	0.022	0.086
K01484	17.847	28.053	1.572	0.022	0.086
K07661	11.576	22.714	1.962	0.022	0.086
K11940	37.047	63.276	1.708	0.022	0.086
K12368	24.168	46.16	1.91	0.022	0.086
K02417	31.523	54.731	1.736	0.022	0.086
K02418	45.402	27.678	0.61	0.022	0.086
K15599	14.908	7.331	0.492	0.022	0.086
K14287	20.021	30.255	1.511	0.022	0.086
K03597	29.261	57.236	1.956	0.022	0.086
K11931	7.755	13.85	1.786	0.022	0.086
K12290	38.285	61.785	1.614	0.022	0.086
K18331	16.488	9.37	0.568	0.022	0.086
K15034	20.373	45.171	2.217	0.022	0.086
K14056	38.246	67.065	1.754	0.022	0.086
K15773	20.712	31.647	1.528	0.022	0.086
K21908	40.553	74.71	1.842	0.022	0.086
K10006	322.323	468.467	1.453	0.023	0.086
K00631	29.126	52.066	1.788	0.023	0.087
K01354	162.475	237.238	1.46	0.023	0.087
K03806	27.455	55.425	2.019	0.023	0.087
K06213	431.289	338.652	0.785	0.023	0.087
K18531	13.394	22.738	1.698	0.023	0.087
K03071	74.208	141.133	1.902	0.023	0.087
K03286	19.929	40.509	2.033	0.023	0.087
K07071	33.791	50.783	1.503	0.023	0.087
K07702	16.95	36.481	2.152	0.023	0.087
K19138	30.763	31.93	1.038	0.023	0.087
K00681	52.495	62.405	1.189	0.023	0.087
K13938	19.737	43.867	2.223	0.023	0.088
K12940	29.201	47.635	1.631	0.023	0.088
K07821	9.835	18.21	1.852	0.023	0.088
K01150	19.05	34.719	1.823	0.023	0.088
K02298	12.962	23.412	1.806	0.023	0.088
K07113	35.191	59.263	1.684	0.023	0.088
K19227	26.531	40.826	1.539	0.023	0.088
K02471	17.983	32.997	1.835	0.023	0.088
K03562	46.26	78.384	1.694	0.023	0.088
K15547	12.97	27.151	2.093	0.024	0.089
K01169	12.629	24.109	1.909	0.024	0.089
K06155	22.176	34.545	1.558	0.024	0.089
K01893	592.024	438.421	0.741	0.024	0.089
K07014	30.536	51.525	1.687	0.024	0.089
K09895	17.86	39.013	2.184	0.024	0.089
K11201	46.426	94.512	2.036	0.024	0.089
K01138	33.002	54.882	1.663	0.024	0.089
K00857	406.742	295.296	0.726	0.024	0.089
K01271	26.19	47.785	1.825	0.024	0.089
K01682	28.943	47.965	1.657	0.024	0.089
K02016	813.116	690.929	0.85	0.024	0.089
K02532	45.905	72.708	1.584	0.024	0.089
K10556	14.207	31.713	2.232	0.024	0.089
K15549	21.534	45.546	2.115	0.024	0.089
K16209	92.222	150.781	1.635	0.024	0.089
K01087	22.944	42.122	1.836	0.024	0.089
K03522	619.246	479.806	0.775	0.024	0.089
K06189	32.702	65.957	2.017	0.024	0.089
K08305	18.206	39.131	2.149	0.024	0.089
K11107	51.964	86.759	1.67	0.024	0.089
K21575	158.771	83.768	0.528	0.024	0.089
K01007	17.1	27.428	1.604	0.024	0.089
K04015	14.527	34.191	2.354	0.024	0.09
K07648	15.45	26.323	1.704	0.024	0.09
K11739	7.741	17.545	2.267	0.024	0.09
K18919	72.111	113.446	1.573	0.024	0.09
K06204	43.721	81.906	1.873	0.024	0.09
K01716	55.299	102.889	1.861	0.025	0.09
K07459	43.063	66.553	1.545	0.025	0.09
K23015	27.008	50.005	1.851	0.025	0.09
K07070	26.67	29.847	1.119	0.025	0.09
K00246	48.83	93.865	1.922	0.025	0.09
K02496	9.586	21.728	2.267	0.025	0.09
K03690	41.762	77.143	1.847	0.025	0.09
K06281	20.128	36.295	1.803	0.025	0.09
K07132	5.538	20.454	3.693	0.025	0.09
K10108	21.041	37.095	1.763	0.025	0.09
K18234	33.376	24.316	0.729	0.025	0.09
K15836	8.688	12.052	1.387	0.025	0.09
K03713	28.434	25.007	0.879	0.025	0.09
K07387	68.898	119.432	1.733	0.025	0.091
K08304	11.576	21.537	1.861	0.025	0.091
K08316	167.61	261.639	1.561	0.025	0.091
K00957	765.963	608.803	0.795	0.025	0.091
K00982	81.634	118.138	1.447	0.025	0.091
K01146	24.737	46.214	1.868	0.026	0.091
K01586	769.46	661.01	0.859	0.025	0.091
K01626	1078.02	1355.09	1.257	0.025	0.091
K01802	283.195	419.5	1.481	0.026	0.091
K02345	29.301	53.274	1.818	0.026	0.091
K04092	259.17	414.453	1.599	0.026	0.091
K07251	19.476	32.42	1.665	0.025	0.091
K07300	11.407	17.092	1.498	0.025	0.091
K07312	16.525	27.555	1.668	0.025	0.091
K07724	23.218	41.031	1.767	0.025	0.091
K08349	20.853	34.399	1.65	0.025	0.091
K15830	18.372	34.503	1.878	0.025	0.091
K06726	78.581	129.355	1.646	0.026	0.091
K09824	27.924	48.876	1.75	0.026	0.091
K09893	44.553	81.997	1.84	0.026	0.091
K18839	38.18	89.725	2.35	0.026	0.091
K03119	45.488	62.684	1.378	0.026	0.091
K12372	21.913	43.521	1.986	0.026	0.091
K02549	57.715	100.497	1.741	0.026	0.091
K07400	74.359	129.287	1.739	0.026	0.091
K02196	84.086	153.745	1.828	0.026	0.091
K14260	272.838	336.872	1.235	0.026	0.091
K07250	70.476	92.523	1.313	0.026	0.092
K01523	506.91	668.03	1.318	0.026	0.092
K02458	8.761	19.839	2.264	0.026	0.092
K16137	27.357	52.391	1.915	0.026	0.092
K00175	244.386	170.537	0.698	0.026	0.092
K07237	53.397	111.156	2.082	0.026	0.092
K01873	769.371	659.503	0.857	0.026	0.092
K06858	10.845	19.039	1.755	0.026	0.092
K07235	74.101	125.252	1.69	0.027	0.093
K10037	16.326	30.903	1.893	0.027	0.093
K11477	31.364	62.404	1.99	0.027	0.093
K18205	286.251	414.774	1.449	0.027	0.093
K10012	31.387	57.815	1.842	0.027	0.093
K01989	499.585	383.278	0.767	0.027	0.094
K02441	40.48	68.564	1.694	0.027	0.094
K13637	14.614	33.043	2.261	0.027	0.094
K06190	37.694	61.423	1.629	0.027	0.094
K14731	22.312	16.454	0.737	0.027	0.094
K13639	65.825	115.652	1.757	0.027	0.094
K09019	27.645	107.528	3.89	0.027	0.094
K11738	14.04	28.801	2.051	0.027	0.094
K05816	58.316	97.352	1.669	0.027	0.095
K18326	11.677	28.652	2.454	0.027	0.095
K02299	49.527	89.088	1.799	0.027	0.095
K07098	381.781	295.56	0.774	0.028	0.095
K08281	148.65	170.178	1.145	0.028	0.095
K07243	207.964	290.312	1.396	0.028	0.095
K03288	9.62	20.676	2.149	0.028	0.095
K03761	22.612	33.748	1.493	0.028	0.095
K05499	22.732	36.295	1.597	0.028	0.095
K11075	21.996	39.584	1.8	0.028	0.095
K11474	25.352	43.184	1.703	0.028	0.095
K00793	437.706	344.931	0.788	0.028	0.095
K02024	42.636	77.192	1.811	0.028	0.095
K14063	11.817	17.989	1.522	0.028	0.095
K06222	29.279	49.998	1.708	0.028	0.096
K11736	18.538	29.961	1.616	0.028	0.096
K00878	614.841	745.817	1.213	0.028	0.096
K19779	17.065	28.559	1.674	0.028	0.096
K08678	48.976	30.428	0.621	0.028	0.096
K00370	20.111	31.375	1.56	0.028	0.097
K03313	496.587	588.663	1.185	0.029	0.097
K03780	11.568	18.978	1.641	0.028	0.097
K08722	116.864	151.215	1.294	0.029	0.097
K11920	9.766	20.329	2.082	0.029	0.097
K12145	24.982	46.693	1.869	0.028	0.097
K17713	18.924	36.222	1.914	0.029	0.097
K07140	20.282	44.243	2.181	0.029	0.097
K03828	458.18	757.529	1.653	0.029	0.097
K08168	264.293	376.996	1.426	0.029	0.097
K09969	25.085	38.656	1.541	0.029	0.097
K11208	16.877	31.329	1.856	0.029	0.097
K16321	10.875	19.732	1.814	0.029	0.097
K21089	11.381	23.531	2.067	0.029	0.097
K10805	134.928	170.823	1.266	0.029	0.097
K04013	15.509	33.287	2.146	0.029	0.097
K02199	30.491	55.406	1.817	0.029	0.097
K07286	19.14	41.853	2.187	0.029	0.097
K11535	25.693	40.812	1.588	0.029	0.097
K03838	14.828	35.195	2.374	0.029	0.097
K04087	28.191	60.714	2.154	0.029	0.097
K16704	15.893	27.086	1.704	0.029	0.097
K21573	71.95	31.966	0.444	0.029	0.097
K11531	26.934	53.283	1.978	0.029	0.098
K12299	15.063	22.284	1.479	0.03	0.098
K01778	671.165	592.965	0.883	0.03	0.098
K03831	22.662	46.823	2.066	0.03	0.098
K02078	1645.14	1502.28	0.913	0.03	0.099
K02556	47.973	61.094	1.274	0.03	0.099
K08172	12.241	13.109	1.071	0.03	0.099
K09897	63.757	108.876	1.708	0.03	0.099
K01243	704.551	826.597	1.173	0.03	0.099
K01813	404.448	289.436	0.716	0.03	0.099
K13574	16.454	31.119	1.891	0.03	0.099
K03326	54.43	77.691	1.427	0.03	0.099
K09021	37.996	79.344	2.088	0.03	0.099
K01825	29.538	48.657	1.647	0.03	0.099
K01910	32.68	44.013	1.347	0.03	0.099
K07246	16.619	27.362	1.646	0.03	0.099
K09802	32.891	51.967	1.58	0.03	0.099
K09816	377.808	267.598	0.708	0.03	0.099
K21063	31.459	12.178	0.387	0.03	0.099
K06901	698.294	806.096	1.154	0.03	0.099
K03185	17.158	36.008	2.099	0.03	0.099
K13896	7.667	15.719	2.05	0.03	0.099
K18955	496.473	706.702	1.423	0.03	0.099
K03743	335.985	421.323	1.254	0.03	0.099
K03971	44.161	92.137	2.086	0.03	0.099
K07636	548.21	453.4	0.827	0.03	0.099
K19168	44.514	79.39	1.783	0.03	0.099
K03535	43.812	63.89	1.458	0.031	0.099
K00243	419.387	310.295	0.74	0.031	0.1
K00998	23.656	40.817	1.725	0.031	0.1
K04334	13.252	29.717	2.242	0.031	0.1
K02552	26.391	53.54	2.029	0.031	0.1
K05775	51.276	91.641	1.787	0.031	0.1
K02079	35.634	61.546	1.727	0.031	0.1
K03748	18.686	36.582	1.958	0.031	0.1
K09901	51.751	90.266	1.744	0.031	0.1
K13283	43.721	78.174	1.788	0.031	0.1
K13527	114.633	182.817	1.595	0.031	0.1
K00989	158.858	218.641	1.376	0.031	0.1
K01250	75.237	93.375	1.241	0.031	0.1
K10254	416.092	526.671	1.266	0.031	0.1
K01185	32.731	55.524	1.696	0.031	0.1
K02990	1670.49	1510.29	0.904	0.031	0.1
K06187	1153.38	1303.72	1.13	0.031	0.1
K06899	31.527	49.239	1.562	0.031	0.1
K07503	249.608	358.326	1.436	0.031	0.1
K07798	23.414	45.972	1.963	0.031	0.1
K13497	46.664	56.627	1.214	0.031	0.1
K19140	18.397	17.732	0.964	0.032	0.1
K06175	26.237	48.765	1.859	0.032	0.1
K03605	58.461	101.985	1.744	0.032	0.1
K00146	12.24	21.944	1.793	0.032	0.1
K05812	36.737	63.694	1.734	0.032	0.1
K07180	25.896	45.102	1.742	0.032	0.1
K18831	8.941	26.737	2.99	0.032	0.1
K09909	14.769	24.239	1.641	0.032	0.1
K00573	37.786	63.327	1.676	0.032	0.1
K03704	1413.57	1658.41	1.173	0.032	0.1
K06165	16.378	38.811	2.37	0.032	0.1
K06211	50.499	82.804	1.64	0.032	0.1
K10804	39.899	63.937	1.602	0.032	0.1
K05814	54.022	84.851	1.571	0.032	0.1
K07714	7.89	14.021	1.777	0.032	0.1
K01258	352.818	276.306	0.783	0.032	0.1
K07471	19.676	32.639	1.659	0.032	0.1
K01002	67.9	92.531	1.363	0.032	0.1
K06039	44.389	88.379	1.991	0.033	0.1
K05782	30.412	56.653	1.863	0.033	0.1
K09806	37.8	65.432	1.731	0.033	0.1
K10773	1043.39	953.891	0.914	0.033	0.1
K13695	27.463	50.871	1.852	0.033	0.1
K19338	14.658	31.306	2.136	0.033	0.1
K09791	85.853	165.885	1.932	0.033	0.1
K15725	34.142	13.952	0.409	0.033	0.1
K15833	56.851	101.203	1.78	0.033	0.1
K00526	267.594	326.334	1.22	0.033	0.1
K05594	48.849	84.271	1.725	0.034	0.1
K07647	12.663	23.024	1.818	0.034	0.11
K01902	137.53	168.044	1.222	0.034	0.11
K10545	7.615	16.184	2.125	0.034	0.11
K15831	25.097	41.969	1.672	0.034	0.11
K12945	19.666	43.66	2.22	0.034	0.11
K19270	46.828	78.451	1.675	0.034	0.11
K03296	355.449	220.406	0.62	0.034	0.11
K03429	170.173	133.445	0.784	0.034	0.11
K11106	10.686	17.683	1.655	0.034	0.11
K00137	9.549	14.688	1.538	0.034	0.11
K03640	35.743	66.398	1.858	0.034	0.11
K04775	14.905	24.986	1.676	0.034	0.11
K14540	191.276	140.407	0.734	0.034	0.11
K13918	13.085	18.931	1.447	0.035	0.11
K05787	72.257	117.385	1.625	0.035	0.11
K14393	17.985	35.073	1.95	0.035	0.11
K01735	604.515	507.962	0.84	0.035	0.11
K16138	35.98	61.577	1.711	0.035	0.11
K02072	396.117	472.439	1.193	0.035	0.11
K02611	15.551	24.262	1.56	0.035	0.11
K05811	12.801	31.58	2.467	0.035	0.11
K02391	10.092	16.939	1.678	0.035	0.11
K00602	1460.9	1285.39	0.88	0.035	0.11
K08485	99.011	170.087	1.718	0.036	0.11
K21638	38.827	65.14	1.678	0.036	0.11
K01875	477.792	571.389	1.196	0.036	0.11
K09918	22.319	43.476	1.948	0.036	0.11
K04045	15.8	23.521	1.489	0.036	0.11
K03490	10.627	19.896	1.872	0.036	0.11
K01179	157.513	103.847	0.659	0.036	0.11
K03687	1139.07	1295.65	1.137	0.036	0.11
K02477	60.239	80.661	1.339	0.036	0.11
K02852	38.983	82.834	2.125	0.036	0.11
K07224	39.903	56.623	1.419	0.036	0.11
K07637	18.93	35.892	1.896	0.036	0.11
K09161	56.111	94.058	1.676	0.036	0.11
K00363	34.001	57.04	1.678	0.036	0.11
K03072	45.749	72.979	1.595	0.037	0.11
K03840	50.229	93.089	1.853	0.037	0.11
K11206	15.614	29	1.857	0.037	0.11
K02682	46.562	83.294	1.789	0.037	0.11
K21132	24.839	10.196	0.41	0.037	0.11
K16363	328.505	203.064	0.618	0.037	0.11
K01584	12.368	22.643	1.831	0.037	0.11
K19000	62.224	115.863	1.862	0.037	0.11
K03117	159.616	209.928	1.315	0.037	0.11
K02302	59.141	106.268	1.797	0.037	0.11
K02000	26.054	39.792	1.527	0.038	0.11
K14062	17.137	27.468	1.603	0.038	0.11
K11102	21.319	33.937	1.592	0.038	0.11
K03073	1826.95	1612.56	0.883	0.038	0.11
K03717	15.158	33.238	2.193	0.038	0.11
K05245	18.996	32.79	1.726	0.038	0.11
K16079	29.564	5.939	0.201	0.038	0.11
K02887	1882.59	1725.75	0.917	0.038	0.11
K08312	16.538	36.442	2.203	0.038	0.11
K13651	11.38	26.722	2.348	0.038	0.11
K01197	23.633	10.611	0.449	0.038	0.11
K00962	1436.09	1265.34	0.881	0.038	0.11
K08301	353.603	402.305	1.138	0.038	0.11
K05785	48.967	92.849	1.896	0.039	0.11
K15268	13.711	27.351	1.995	0.039	0.11
K16263	21.185	33.576	1.585	0.039	0.11
K06392	437.048	329.622	0.754	0.039	0.11
K08177	277.868	386.928	1.392	0.039	0.12
K14742	23.779	29.382	1.236	0.039	0.12
K01483	19.58	38.281	1.955	0.039	0.12
K03179	29.821	51.07	1.713	0.039	0.12
K06890	149.9	219.041	1.461	0.039	0.12
K06929	36.886	59.025	1.6	0.039	0.12
K06946	8.247	15.517	1.881	0.039	0.12
K09825	685.979	577.462	0.842	0.039	0.12
K11183	21.647	33.877	1.565	0.039	0.12
K08990	39.905	70.283	1.761	0.039	0.12
K19784	17.884	34.222	1.914	0.039	0.12
K06980	43.132	75.27	1.745	0.039	0.12
K00758	16.136	31.373	1.944	0.04	0.12
K01876	1322.93	1192.47	0.901	0.04	0.12
K19222	20.904	39.455	1.887	0.04	0.12
K03322	220.049	251.804	1.144	0.04	0.12
K01704	904.328	1042.36	1.153	0.04	0.12
K07444	236.129	192.207	0.814	0.04	0.12
K14065	58.744	99.751	1.698	0.04	0.12
K00666	103.776	65.252	0.629	0.04	0.12
K13923	10.923	25.488	2.333	0.04	0.12
K07003	243.47	186.071	0.764	0.041	0.12
K11747	93.826	174.222	1.857	0.041	0.12
K03760	31.022	41.755	1.346	0.041	0.12
K03855	29.637	56.489	1.906	0.041	0.12
K08484	10.789	19.574	1.814	0.041	0.12
K19778	30.301	49.916	1.647	0.041	0.12
K08277	26.677	49.944	1.872	0.041	0.12
K21901	20.164	33.503	1.662	0.041	0.12
K10679	14.967	29.834	1.993	0.041	0.12
K06188	53.881	88.181	1.637	0.041	0.12
K01745	391.444	300.941	0.769	0.041	0.12
K01997	382.075	476.599	1.247	0.041	0.12
K03614	361.085	291.145	0.806	0.041	0.12
K03970	52.342	88.1	1.683	0.041	0.12
K07356	7.768	13.526	1.741	0.041	0.12
K02498	13.901	22.112	1.591	0.041	0.12
K02062	33.457	50.055	1.496	0.042	0.12
K03629	1256.64	1170.43	0.931	0.042	0.12
K03923	27.502	46.823	1.703	0.042	0.12
K06006	54.068	111.096	2.055	0.042	0.12
K07757	14.114	27.761	1.967	0.042	0.12
K01058	62.401	101.005	1.619	0.042	0.12
K04486	310.859	252.945	0.814	0.042	0.12
K09920	53.778	96.586	1.796	0.042	0.12
K10038	15.75	28.419	1.804	0.042	0.12
K03809	27.971	50.419	1.803	0.042	0.12
K01886	101.819	128.24	1.259	0.042	0.12
K09916	45.099	78.139	1.733	0.042	0.12
K02099	23.432	39.967	1.706	0.042	0.12
K10008	217.335	328.001	1.509	0.042	0.12
K18707	254.067	194.086	0.764	0.042	0.12
K13620	11.644	19.177	1.647	0.043	0.12
K03777	8.041	13.05	1.623	0.043	0.12
K03974	10.773	20.168	1.872	0.043	0.12
K03975	393.818	492.625	1.251	0.043	0.12
K15727	26.485	12.67	0.478	0.043	0.12
K09712	43.066	72.511	1.684	0.043	0.12
K10000	18.925	33.632	1.777	0.043	0.12
K11258	21.407	39.879	1.863	0.043	0.12
K12266	21.424	43.158	2.014	0.043	0.12
K15974	48.137	70.188	1.458	0.043	0.12
K10708	17.43	24.71	1.418	0.043	0.12
K18837	14.696	18.711	1.273	0.043	0.12
K02300	26.586	44.145	1.66	0.043	0.12
K06895	37.282	53.73	1.441	0.044	0.12
K09899	60.336	110.391	1.83	0.044	0.12
K15024	52.533	34.512	0.657	0.044	0.12
K00053	1581.87	1885.62	1.192	0.044	0.12
K03769	24.627	52.738	2.142	0.044	0.12
K04033	9.608	20.307	2.114	0.044	0.12
K07456	493.16	425.099	0.862	0.044	0.12
K10947	904.621	814.654	0.901	0.044	0.12
K22132	485.532	385.53	0.794	0.044	0.12
K00094	11.72	20.313	1.733	0.044	0.12
K00113	14.056	20.571	1.464	0.044	0.12
K07470	25.604	46.509	1.816	0.044	0.12
K13771	50.835	88.651	1.744	0.044	0.12
K11264	21.66	40.712	1.88	0.044	0.12
K13655	10.514	24.862	2.365	0.044	0.12
K03742	270.227	204.907	0.758	0.044	0.12
K00899	15.225	27.139	1.783	0.044	0.12
K05805	31.211	51.924	1.664	0.045	0.12
K06918	15.124	23.88	1.579	0.045	0.12
K07710	9.921	19.603	1.976	0.045	0.12
K00371	23.425	36.887	1.575	0.045	0.12
K07336	21.811	48.504	2.224	0.045	0.12
K18890	26.262	41.442	1.578	0.045	0.12
K16937	41.726	16.349	0.392	0.045	0.13
K19411	12.449	8.141	0.654	0.045	0.13
K01785	848.548	765.973	0.903	0.045	0.13
K21562	2.384	37.649	15.795	0.045	0.13
K00335	128.056	154.693	1.208	0.045	0.13
K03623	98.869	150.952	1.527	0.045	0.13
K07657	21.194	39.536	1.865	0.046	0.13
K11755	415.296	281.875	0.679	0.046	0.13
K12373	583.686	397.89	0.682	0.046	0.13
K05365	9.161	14.96	1.633	0.046	0.13
K04018	21.249	33.171	1.561	0.046	0.13
K07559	34.64	53.08	1.532	0.046	0.13
K14762	14.206	22.501	1.584	0.046	0.13
K03111	1771.17	1476.32	0.834	0.046	0.13
K02048	89.408	139.44	1.56	0.046	0.13
K11743	19.47	41.992	2.157	0.046	0.13
K11904	10.893	15.22	1.397	0.046	0.13
K01496	382.509	499.211	1.305	0.046	0.13
K19780	12.097	22.443	1.855	0.046	0.13
K05522	16.799	32.235	1.919	0.047	0.13
K09458	430.538	363.364	0.844	0.047	0.13
K11754	604.78	537.557	0.889	0.047	0.13
K05916	18.205	24.266	1.333	0.047	0.13
K12700	60.519	110.734	1.83	0.047	0.13
K03106	924.489	1065.47	1.152	0.047	0.13
K08591	320.783	381.684	1.19	0.047	0.13
K00883	16.693	25.835	1.548	0.047	0.13
K23003	112.349	66.795	0.595	0.047	0.13
K11750	25.743	41.885	1.627	0.047	0.13
K03615	425.918	299.556	0.703	0.047	0.13
K03482	20.85	32.227	1.546	0.047	0.13
K00016	663.191	813.085	1.226	0.047	0.13
K03310	1238.78	1065.46	0.86	0.047	0.13
K15531	223.644	340.453	1.522	0.047	0.13
K16135	10.811	15.192	1.405	0.047	0.13
K08194	14.387	27.9	1.939	0.048	0.13
K08306	38.773	64.76	1.67	0.048	0.13
K01646	111.526	140.247	1.258	0.048	0.13
K02232	550.927	463.293	0.841	0.048	0.13
K18330	46.008	23.588	0.513	0.048	0.13
K19155	31.568	57.212	1.812	0.048	0.13
K01756	495.6	603.226	1.217	0.048	0.13
K12529	35.185	58.319	1.657	0.048	0.13
K18785	251.895	185.49	0.736	0.048	0.13
K00230	54.938	91.721	1.67	0.048	0.13
K15540	19.954	39.007	1.955	0.048	0.13
K18139	53.851	35.121	0.652	0.049	0.13
K18850	8.637	12.518	1.449	0.049	0.13
K01866	1170.59	1037.84	0.887	0.049	0.13
K03593	23.124	34.909	1.51	0.049	0.13
K01186	186.256	140.557	0.755	0.049	0.13
K03699	371.064	297.828	0.803	0.049	0.13
K07164	314.399	194.366	0.618	0.049	0.13
K01777	34.176	32.409	0.948	0.049	0.13
K21742	15.677	33.162	2.115	0.049	0.13
K06942	447.054	366.572	0.82	0.049	0.13
K02386	37.953	62.324	1.642	0.049	0.13
K02601	1194.32	1335.71	1.118	0.05	0.13
K21636	889.898	799.662	0.899	0.05	0.13
K00990	29.933	41.11	1.373	0.05	0.13
K02859	12.798	9.199	0.719	0.05	0.13
K02616	17.27	28.096	1.627	0.05	0.13
K01920	15.711	26.292	1.673	0.05	0.13
K05832	763.578	636.606	0.834	0.05	0.13
K18843	24.9	36.574	1.469	0.05	0.13
K03837	18.064	33.06	1.83	0.05	0.13
K01697	224.22	322.514	1.438	0.05	0.13
K12370	23.034	37.982	1.649	0.05	0.13
K00850	894.086	699.415	0.782	0.051	0.13
K01999	306.874	367.926	1.199	0.051	0.13
K06950	909.254	1056.65	1.162	0.051	0.13
K07173	752.528	846.364	1.125	0.051	0.13
K01790	266.926	206.911	0.775	0.051	0.13
K03835	31.655	60.038	1.897	0.051	0.13
K04518	54.635	40.662	0.744	0.051	0.13
K13483	22.795	32.29	1.417	0.051	0.13
K00174	230.846	155.456	0.673	0.051	0.13
K01787	63.715	41.169	0.646	0.051	0.13
K05396	36.828	54.124	1.47	0.051	0.13
K03076	680.153	771.951	1.135	0.051	0.14
K06867	28.985	55.765	1.924	0.052	0.14
K03591	31.524	50.64	1.606	0.052	0.14
K03779	10.298	17.169	1.667	0.052	0.14
K08884	26.081	17.613	0.675	0.052	0.14
K21065	53.841	24.628	0.457	0.052	0.14
K07119	17.171	30.009	1.748	0.052	0.14
K09954	64.518	113.244	1.755	0.052	0.14
K21905	10.564	24.25	2.295	0.052	0.14
K22111	20.747	37.336	1.8	0.052	0.14
K08160	31.878	61.645	1.934	0.053	0.14
K19775	24.509	44.498	1.816	0.053	0.14
K01277	73.318	48.755	0.665	0.053	0.14
K04653	212.629	323.068	1.519	0.053	0.14
K18138	22.377	34.975	1.563	0.053	0.14
K01358	1276.77	1153.44	0.903	0.053	0.14
K01643	20.336	32.667	1.606	0.053	0.14
K12113	8.007	19.356	2.417	0.053	0.14
K01749	147.04	173.125	1.177	0.053	0.14
K09159	72.486	127.402	1.758	0.053	0.14
K00164	22.723	36.986	1.628	0.053	0.14
K05351	176.303	271.448	1.54	0.053	0.14
K02612	17.657	23.959	1.357	0.053	0.14
K05712	15.183	36.351	2.394	0.053	0.14
K08159	102.842	133.342	1.297	0.053	0.14
K01356	776.504	894.44	1.152	0.053	0.14
K02453	7.856	14.366	1.829	0.054	0.14
K03635	24.241	39.489	1.629	0.054	0.14
K08961	93.398	60.343	0.646	0.054	0.14
K21090	16.456	26.996	1.64	0.054	0.14
K03592	52.663	63.255	1.201	0.054	0.14
K03774	19.888	43.064	2.165	0.054	0.14
K13038	29.784	35.915	1.206	0.054	0.14
K19577	50.47	61.12	1.211	0.054	0.14
K12139	7.142	19.123	2.677	0.054	0.14
K00018	242.957	182.043	0.749	0.054	0.14
K21393	9.222	14.719	1.596	0.054	0.14
K11933	17.002	29.6	1.741	0.055	0.14
K03556	42.906	59.948	1.397	0.055	0.14
K01612	11.905	20.596	1.73	0.055	0.14
K04063	15.825	25.138	1.588	0.055	0.14
K21637	31.754	59.123	1.862	0.055	0.14
K02317	50.017	98.227	1.964	0.056	0.14
K00603	54.814	32.165	0.587	0.056	0.14
K00374	44.186	73.923	1.673	0.056	0.14
K13979	18.702	36.737	1.964	0.056	0.14
K09794	25.443	41.663	1.638	0.056	0.14
K00133	535.765	473.944	0.885	0.056	0.14
K03389	29.314	22.051	0.752	0.056	0.14
K06610	104.925	177.188	1.689	0.056	0.14
K00773	933.298	1049.79	1.125	0.056	0.14
K09773	126.539	166.412	1.315	0.056	0.14
K01761	33.232	35.989	1.083	0.056	0.14
K09612	19.997	33.257	1.663	0.057	0.14
K08321	28.563	45.109	1.579	0.057	0.14
K15876	78.335	41.868	0.534	0.057	0.14
K16936	40.996	16.349	0.399	0.057	0.14
K00945	694.824	613.908	0.884	0.057	0.14
K01537	389.113	306.673	0.788	0.057	0.14
K00864	547.191	449.581	0.822	0.057	0.14
K01424	479.289	591.79	1.235	0.057	0.14
K02343	659.101	775.136	1.176	0.057	0.14
K03698	552.595	431.17	0.78	0.057	0.14
K21571	167.786	102.587	0.611	0.057	0.14
K00840	13.006	27.471	2.112	0.057	0.14
K02617	17.713	25.736	1.453	0.058	0.15
K00872	311.736	360.114	1.155	0.058	0.15
K01443	437.929	347.646	0.794	0.058	0.15
K01784	745.69	631.184	0.846	0.058	0.15
K00971	343.141	233.289	0.68	0.058	0.15
K04337	19.333	37.145	1.921	0.058	0.15
K21086	26.962	44.396	1.647	0.058	0.15
K22900	91.473	120.468	1.317	0.058	0.15
K13678	20.131	22.205	1.103	0.059	0.15
K09765	411.428	325.134	0.79	0.059	0.15
K03815	8.133	20.552	2.527	0.059	0.15
K00048	32.705	46.294	1.415	0.059	0.15
K13571	227.106	322.105	1.418	0.059	0.15
K01879	185.691	206.224	1.111	0.059	0.15
K05815	62.31	72.606	1.165	0.059	0.15
K03531	376.266	440.55	1.171	0.059	0.15
K03074	18.821	31.275	1.662	0.059	0.15
K00640	406.426	475.924	1.171	0.06	0.15
K00171	120.15	90.219	0.751	0.06	0.15
K17938	9.63	17.544	1.822	0.06	0.15
K16839	9.074	16.698	1.84	0.06	0.15
K05714	21.828	38.745	1.775	0.06	0.15
K09131	80.598	131.832	1.636	0.06	0.15
K09801	27.02	48.138	1.782	0.06	0.15
K11103	19.82	43.285	2.184	0.06	0.15
K01815	710.891	558.086	0.785	0.061	0.15
K16693	35.823	58.855	1.643	0.061	0.15
K01235	21.246	10.929	0.514	0.061	0.15
K03394	267.135	222.602	0.833	0.061	0.15
K05779	20.735	33.836	1.632	0.061	0.15
K19230	23.265	32.471	1.396	0.061	0.15
K21572	4195.45	2931	0.699	0.061	0.15
K03893	17.694	28.11	1.589	0.061	0.15
K00045	37.069	20.286	0.547	0.061	0.15
K02750	126.342	152.012	1.203	0.061	0.15
K00219	9.613	16.363	1.702	0.061	0.15
K12944	22.233	49.784	2.239	0.061	0.15
K03079	69.149	96.838	1.4	0.061	0.15
K00564	95.895	118.633	1.237	0.061	0.15
K02379	84.435	122.791	1.454	0.061	0.15
K03078	54.969	60.254	1.096	0.062	0.15
K02688	8.62	25.996	3.016	0.062	0.15
K18140	23.818	39.934	1.677	0.062	0.15
K03673	26.613	60.693	2.281	0.062	0.15
K01788	122.409	152.096	1.243	0.063	0.15
K09684	133.05	90.366	0.679	0.063	0.15
K01252	36.401	57.433	1.578	0.063	0.15
K00549	526.142	613.655	1.166	0.063	0.15
K02188	281.255	225.549	0.802	0.063	0.15
K07455	16.681	27.861	1.67	0.063	0.15
K02470	901.668	776.604	0.861	0.063	0.15
K05311	15.091	11.36	0.753	0.063	0.15
K05777	11.124	18.861	1.696	0.063	0.15
K15555	24.891	35.9	1.442	0.063	0.15
K01255	55.751	93.603	1.679	0.064	0.15
K02855	21.685	40.457	1.866	0.064	0.16
K19789	23.877	35.734	1.497	0.064	0.16
K03410	52.81	42.467	0.804	0.064	0.16
K02836	752.009	846.514	1.126	0.064	0.16
K05350	77.521	130.015	1.677	0.065	0.16
K21976	16.52	31.392	1.9	0.065	0.16
K00557	32.797	59.769	1.822	0.065	0.16
K01173	30.266	17.696	0.585	0.065	0.16
K06879	39.883	72.452	1.817	0.065	0.16
K00208	61.032	83.198	1.363	0.066	0.16
K07260	372.096	253.739	0.682	0.066	0.16
K13650	18.535	30.191	1.629	0.066	0.16
K21645	10.38	25.034	2.412	0.066	0.16
K21993	50.544	36.951	0.731	0.066	0.16
K21698	14.425	22.249	1.542	0.066	0.16
K04047	142.656	171.335	1.201	0.066	0.16
K19271	231.862	171.455	0.739	0.066	0.16
K02039	660.652	752.397	1.139	0.067	0.16
K02192	95.713	167.593	1.751	0.067	0.16
K07009	496.324	655.029	1.32	0.067	0.16
K07862	930.269	1066.15	1.146	0.067	0.16
K13570	272.29	398.488	1.463	0.066	0.16
K14058	24.504	49.331	2.013	0.066	0.16
K16346	13.662	18.136	1.327	0.066	0.16
K22110	22.523	47.245	2.098	0.066	0.16
K13891	28.193	47.382	1.681	0.067	0.16
K22305	32.366	36.217	1.119	0.067	0.16
K21965	13.769	35.196	2.556	0.068	0.16
K02457	7.236	21.087	2.914	0.068	0.16
K02468	21.759	47.178	2.168	0.068	0.16
K02527	79.615	105.526	1.325	0.068	0.16
K00764	556.134	495.482	0.891	0.069	0.16
K01006	435.379	349.446	0.803	0.069	0.16
K02879	1743.12	1624.82	0.932	0.069	0.16
K05838	16.572	33.043	1.994	0.069	0.16
K00215	786.249	901.731	1.147	0.069	0.16
K10563	217.377	246.69	1.135	0.069	0.16
K06938	22.725	63.992	2.816	0.069	0.16
K11749	408.975	352.536	0.862	0.069	0.16
K01226	28.406	40.027	1.409	0.07	0.17
K05881	74.116	90.778	1.225	0.07	0.17
K10973	33.47	58.527	1.749	0.07	0.17
K03325	122.388	142.889	1.168	0.07	0.17
K03805	22.477	42.737	1.901	0.07	0.17
K09793	38.838	20.288	0.522	0.07	0.17
K03546	93.213	111.605	1.197	0.07	0.17
K09020	38.372	73.394	1.913	0.07	0.17
K03695	1176.79	1077.38	0.916	0.07	0.17
K20861	8.073	17.244	2.136	0.07	0.17
K01679	54.066	63.336	1.171	0.071	0.17
K08996	7.458	15.171	2.034	0.071	0.17
K00762	1159.1	1048.1	0.904	0.071	0.17
K01926	339.602	280.881	0.827	0.071	0.17
K13638	46.038	76.159	1.654	0.071	0.17
K21746	11.568	35.42	3.062	0.071	0.17
K19510	53.564	27.73	0.518	0.071	0.17
K18206	58.33	84.114	1.442	0.071	0.17
K06346	631.984	781.171	1.236	0.072	0.17
K02853	9.952	22.478	2.259	0.072	0.17
K10119	921.356	1165.2	1.265	0.072	0.17
K00997	514.197	596.965	1.161	0.072	0.17
K07480	176.018	304.164	1.728	0.072	0.17
K04753	11.387	24.485	2.15	0.073	0.17
K03665	548.236	620.452	1.132	0.073	0.17
K11179	30.403	51.959	1.709	0.073	0.17
K01338	844.157	719.312	0.852	0.073	0.17
K02483	31.356	39.104	1.247	0.073	0.17
K07781	8.814	13.832	1.569	0.073	0.17
K01194	17.896	30.756	1.719	0.074	0.17
K07722	77.234	120.516	1.56	0.074	0.17
K03617	726.982	643.744	0.886	0.074	0.17
K03705	579.073	655.589	1.132	0.074	0.17
K15583	157.684	185.001	1.173	0.074	0.17
K01696	596.783	494.662	0.829	0.075	0.17
K02064	13.991	33.719	2.41	0.075	0.17
K05970	363.685	247.776	0.681	0.075	0.17
K03446	24.251	39.66	1.635	0.075	0.17
K09017	24.408	39.265	1.609	0.075	0.17
K14052	9.989	16.928	1.695	0.076	0.18
K01890	912.892	797.974	0.874	0.076	0.18
K03435	23.856	41.243	1.729	0.076	0.18
K21907	12.796	23.202	1.813	0.076	0.18
K03650	793.034	714.892	0.901	0.076	0.18
K05835	24.116	53.308	2.21	0.076	0.18
K03091	1075.45	850.598	0.791	0.077	0.18
K04069	615.014	687.995	1.119	0.077	0.18
K01928	1171.54	1058.32	0.903	0.077	0.18
K02564	1556.18	1339.09	0.861	0.077	0.18
K03271	65.946	91.407	1.386	0.077	0.18
K06999	57.136	64.377	1.127	0.077	0.18
K10984	12.999	25.89	1.992	0.077	0.18
K18842	41.741	67.201	1.61	0.077	0.18
K00880	35.305	47.719	1.352	0.078	0.18
K03924	491.951	432.81	0.88	0.078	0.18
K11191	14.224	22.899	1.61	0.078	0.18
K11192	14.224	22.899	1.61	0.078	0.18
K09007	32.984	17.372	0.527	0.078	0.18
K09789	55.531	28.246	0.509	0.078	0.18
K11753	224.535	187.08	0.833	0.078	0.18
K02315	501.503	410.879	0.819	0.078	0.18
K02403	19.034	40.75	2.141	0.079	0.18
K03527	496.19	442.945	0.893	0.079	0.18
K03762	203.752	276.819	1.359	0.079	0.18
K05820	21.651	33.372	1.541	0.079	0.18
K00147	849.486	934.865	1.101	0.079	0.18
K01950	655.347	563.747	0.86	0.079	0.18
K02970	2254.47	2210.95	0.981	0.079	0.18
K03502	842.079	684.521	0.813	0.079	0.18
K04066	392.393	479.335	1.222	0.079	0.18
K04336	16.273	29.139	1.791	0.079	0.18
K01911	34.199	46.72	1.366	0.079	0.18
K06191	229.679	300.345	1.308	0.079	0.18
K04064	23.811	37.807	1.588	0.08	0.18
K01077	223.443	277.278	1.241	0.08	0.18
K06012	399.719	341.917	0.855	0.08	0.18
K06138	6.798	19.992	2.941	0.08	0.18
K06215	433.562	569.877	1.314	0.08	0.18
K07248	13.173	25.969	1.971	0.08	0.18
K21574	372.311	243.114	0.653	0.08	0.18
K03294	452.216	547.706	1.211	0.081	0.18
K02012	61.327	80.679	1.316	0.081	0.18
K01823	64.919	80.136	1.234	0.081	0.18
K01118	41.354	58.49	1.414	0.081	0.18
K07352	13.98	21.674	1.55	0.081	0.18
K01821	286.962	339.176	1.182	0.081	0.18
K06878	91.306	121.384	1.329	0.081	0.18
K00254	43.248	46.407	1.073	0.082	0.18
K21252	17.493	22.554	1.289	0.082	0.18
K00073	37.325	47.643	1.276	0.082	0.18
K01436	31.732	31.124	0.981	0.082	0.18
K01843	18.836	15.052	0.799	0.082	0.18
K02077	144.445	198.21	1.372	0.083	0.19
K03800	364.666	464.215	1.273	0.083	0.19
K05988	40.758	22.295	0.547	0.083	0.19
K22293	83.638	113.172	1.353	0.083	0.19
K05790	10.703	25.523	2.385	0.083	0.19
K03457	12.361	20.315	1.643	0.083	0.19
K05770	65.916	51.956	0.788	0.083	0.19
K03688	509.735	430.17	0.844	0.083	0.19
K07078	162.39	111.812	0.689	0.083	0.19
K07149	187.554	231.558	1.235	0.083	0.19
K07122	36.443	47.841	1.313	0.083	0.19
K00984	13.163	15.56	1.182	0.084	0.19
K10543	29.967	44.356	1.48	0.084	0.19
K18840	23.635	31.5	1.333	0.084	0.19
K14274	15.833	7.236	0.457	0.084	0.19
K18862	81.582	129.644	1.589	0.084	0.19
K01664	47.402	84.663	1.786	0.084	0.19
K00014	655.492	542.712	0.828	0.085	0.19
K18334	18.39	19.57	1.064	0.085	0.19
K11746	26.342	61.817	2.347	0.085	0.19
K00851	186.081	222.864	1.198	0.085	0.19
K12148	57.918	102.525	1.77	0.085	0.19
K08989	18.689	34.608	1.852	0.085	0.19
K06048	39.281	70.858	1.804	0.086	0.19
K02342	302.844	230.753	0.762	0.086	0.19
K12267	226.869	188.686	0.832	0.086	0.19
K02053	119.811	173.972	1.452	0.087	0.19
K13735	7.341	13.702	1.867	0.087	0.19
K02122	271.004	200.494	0.74	0.087	0.19
K06902	227.535	304.923	1.34	0.087	0.19
K18922	202.546	419.711	2.072	0.088	0.19
K07816	685.974	577.522	0.842	0.088	0.19
K01881	1293.02	1142.69	0.884	0.089	0.2
K07316	29.814	23.814	0.799	0.089	0.2
K03824	30.097	54.577	1.813	0.089	0.2
K03825	11.813	22.692	1.921	0.089	0.2
K00169	150.153	113.398	0.755	0.089	0.2
K03595	587.65	530.796	0.903	0.089	0.2
K04075	575.258	508.69	0.884	0.089	0.2
K00929	183.429	136.385	0.744	0.09	0.2
K13244	9.651	13.75	1.425	0.09	0.2
K01599	108.723	119.764	1.102	0.09	0.2
K13747	407.537	335.536	0.823	0.09	0.2
K10907	134.704	104.27	0.774	0.09	0.2
K02610	29.899	56.444	1.888	0.09	0.2
K01428	44.583	57.944	1.3	0.091	0.2
K17103	316.026	266.038	0.842	0.091	0.2
K03719	240.695	261	1.084	0.092	0.2
K06385	327.26	253.464	0.775	0.092	0.2
K09982	27.291	64.152	2.351	0.092	0.2
K00881	8.738	21.679	2.481	0.092	0.2
K22607	125.672	79.8	0.635	0.092	0.2
K01960	17.306	13.959	0.807	0.092	0.2
K01468	243.561	182.754	0.75	0.093	0.2
K06205	23.794	51.257	2.154	0.093	0.2
K11615	12.103	8.171	0.675	0.093	0.2
K01945	593.401	511.838	0.863	0.093	0.2
K02914	5401.87	4745.6	0.879	0.093	0.2
K01933	1123.9	1242.32	1.105	0.094	0.2
K04844	13.996	19.856	1.419	0.094	0.2
K06891	72.983	117.268	1.607	0.094	0.2
K02412	88.077	71.797	0.815	0.094	0.2
K22720	46.43	101.401	2.184	0.094	0.2
K23007	31.526	47.082	1.493	0.095	0.21
K07353	9.385	14.169	1.51	0.096	0.21
K10118	722.995	936.506	1.295	0.096	0.21
K03739	41.8	40.132	0.96	0.096	0.21
K03481	34.623	32.836	0.948	0.096	0.21
K00390	41.834	82.345	1.968	0.096	0.21
K11928	616.298	756.346	1.227	0.096	0.21
K04073	49.988	83.787	1.676	0.096	0.21
K07404	142.302	164.692	1.157	0.097	0.21
K08326	15.257	27.386	1.795	0.096	0.21
K02967	1249.26	1139.43	0.912	0.097	0.21
K18841	17.342	27.338	1.576	0.097	0.21
K00648	590.262	486.614	0.824	0.097	0.21
K12308	343.579	435.996	1.269	0.097	0.21
K02411	131.9	103.468	0.784	0.098	0.21
K07442	75.72	96.87	1.279	0.098	0.21
K06864	150.643	104.803	0.696	0.098	0.21
K04027	39.692	66.518	1.676	0.098	0.21
K02074	118.769	174.819	1.472	0.099	0.21
K08986	24.85	20.102	0.809	0.099	0.21
K16868	31.325	41.345	1.32	0.099	0.21
K03149	936.05	1061.18	1.134	0.099	0.21
K02851	139.284	163.377	1.173	0.1	0.21
K05810	420.121	362.369	0.863	0.1	0.21
K10026	355.148	290.041	0.817	0.1	0.21
K11735	15.025	24.888	1.656	0.1	0.21
K00024	543.658	401.159	0.738	0.1	0.21
K19052	88.577	55.823	0.63	0.1	0.21
K01512	374.758	412.403	1.1	0.1	0.21
K00978	22.633	16.4	0.725	0.1	0.22
K04720	266.905	215.98	0.809	0.1	0.22
K10010	73.893	98.732	1.336	0.1	0.22
K00826	519.16	473.216	0.912	0.1	0.22
K03856	147.055	105.445	0.717	0.1	0.22
K06940	211.23	295.985	1.401	0.1	0.22
K17733	22.138	14.926	0.674	0.1	0.22
K12151	41.513	73.669	1.775	0.1	0.22
K00031	268.62	216.639	0.806	0.1	0.22
K03499	1396.65	1244.64	0.891	0.1	0.22
K04335	17.694	31.078	1.756	0.1	0.22
K00027	63.104	77.808	1.233	0.1	0.22
K03568	46.281	53.732	1.161	0.1	0.22
K03491	56.319	30.488	0.541	0.1	0.22
K13542	162.94	129.709	0.796	0.1	0.22
K12410	697.601	623.495	0.894	0.1	0.22
K01256	173.726	203.151	1.169	0.1	0.22
K07317	17.936	10.261	0.572	0.1	0.22
K19275	14.21	12.741	0.897	0.1	0.22
K05802	16.425	27.251	1.659	0.1	0.22
K18012	21.868	13.92	0.637	0.1	0.22
K03184	13.534	27.188	2.009	0.1	0.22
K03385	223.631	148.08	0.662	0.1	0.22
K11936	11.903	19.34	1.625	0.1	0.22
K02614	336.054	276.305	0.822	0.1	0.22
K11752	391.6	447.431	1.143	0.1	0.22
K06966	294.531	352.193	1.196	0.11	0.22
K08320	24.105	33.766	1.401	0.11	0.22
K01588	808.723	877.128	1.085	0.11	0.22
K19265	274.651	306.863	1.117	0.11	0.22
K01914	990.894	912.013	0.92	0.11	0.22
K17758	541.429	490.251	0.905	0.11	0.22
K18918	36.039	30.387	0.843	0.11	0.22
K03449	60.302	68.741	1.14	0.11	0.22
K01590	57.38	33.693	0.587	0.11	0.22
K18988	19.854	36.122	1.819	0.11	0.22
K01547	206.28	156.427	0.758	0.11	0.22
K09125	26.843	44.224	1.648	0.11	0.22
K01619	776.239	666.192	0.858	0.11	0.23
K01678	204.169	141.648	0.694	0.11	0.23
K06333	359.323	264.283	0.736	0.11	0.23
K06298	95.729	57.603	0.602	0.11	0.23
K18692	18.202	25.474	1.4	0.11	0.23
K06382	602.917	484.701	0.804	0.11	0.23
K00853	31.796	57.996	1.824	0.11	0.23
K00554	1027.29	954.208	0.929	0.11	0.23
K07497	442.479	542.638	1.226	0.11	0.23
K07405	33.63	24.893	0.74	0.11	0.23
K14591	29.34	44.625	1.521	0.11	0.23
K02749	115.493	133.305	1.154	0.11	0.23
K03282	497.654	430.18	0.864	0.11	0.23
K02777	74.119	95.541	1.289	0.11	0.23
K19123	24.904	57.232	2.298	0.11	0.23
K07114	731.708	620.924	0.849	0.11	0.23
K09758	25.599	15.077	0.589	0.11	0.23
K09963	31.186	32.709	1.049	0.11	0.23
K12660	18.905	41.241	2.182	0.11	0.23
K03087	36.799	40.488	1.1	0.11	0.23
K11209	132.197	175.765	1.33	0.11	0.23
K19272	5.177	19.897	3.843	0.11	0.23
K01071	89.542	77.216	0.862	0.11	0.23
K07350	10.346	19.418	1.877	0.11	0.23
K11472	29.361	45.143	1.537	0.11	0.23
K02372	741.03	649.788	0.877	0.11	0.23
K16370	19.649	36.31	1.848	0.11	0.23
K00867	111.03	135.94	1.224	0.11	0.23
K01760	69.438	127.773	1.84	0.11	0.23
K02028	710.589	819.484	1.153	0.11	0.23
K18795	8.391	13.181	1.571	0.11	0.23
K02587	176.313	133.293	0.756	0.11	0.23
K03753	29.222	56.149	1.921	0.11	0.23
K07699	319.72	258.199	0.808	0.11	0.23
K10548	3.758	28.838	7.674	0.11	0.23
K15600	15.116	8.756	0.579	0.11	0.23
K00700	869.705	957.252	1.101	0.11	0.23
K00849	452.211	398.248	0.881	0.11	0.23
K06381	311.54	251.988	0.809	0.11	0.23
K09780	21.557	33.867	1.571	0.11	0.23
K07118	21.095	17.188	0.815	0.12	0.23
K10538	12.768	20.492	1.605	0.12	0.23
K09710	668.481	722.81	1.081	0.12	0.24
K21088	13.401	21.213	1.583	0.12	0.24
K23004	51.565	32.639	0.633	0.12	0.24
K02783	118.723	146.577	1.235	0.12	0.24
K09888	443.606	364.501	0.822	0.12	0.24
K06445	10.84	16.361	1.509	0.12	0.24
K00919	757.067	892.3	1.179	0.12	0.24
K00425	64.427	94.078	1.46	0.12	0.24
K03783	49.458	40.586	0.821	0.12	0.24
K01734	549.671	456.18	0.83	0.12	0.24
K18014	159.851	118.251	0.74	0.12	0.24
K06284	122.62	101.253	0.826	0.12	0.24
K01758	16.884	22.765	1.348	0.12	0.24
K06959	286.816	234.198	0.817	0.12	0.24
K02492	212.144	220.253	1.038	0.12	0.24
K18698	19.464	28.154	1.446	0.12	0.24
K16090	8.566	16.102	1.88	0.12	0.24
K06394	222.911	182.622	0.819	0.12	0.24
K08224	24.003	33.626	1.401	0.12	0.24
K09762	679.195	750.899	1.106	0.12	0.24
K11645	240.779	189.838	0.788	0.12	0.24
K07812	17.222	20.463	1.188	0.12	0.24
K18697	10.437	25.514	2.445	0.12	0.24
K10824	46.472	73.418	1.58	0.12	0.24
K16703	9.781	16.326	1.669	0.12	0.24
K12343	27.205	20.358	0.748	0.12	0.24
K00248	219.806	161.045	0.733	0.12	0.24
K07319	13.261	26.978	2.034	0.12	0.24
K08300	151.652	198.016	1.306	0.12	0.25
K03212	17.819	32.484	1.823	0.12	0.25
K01835	735.365	661.024	0.899	0.12	0.25
K03453	665.384	528.673	0.795	0.12	0.25
K15984	21.366	38.391	1.797	0.12	0.25
K22605	27.537	21.452	0.779	0.12	0.25
K02472	60.476	58.609	0.969	0.12	0.25
K09680	83.136	64.653	0.778	0.12	0.25
K09001	30.731	50.382	1.639	0.12	0.25
K16211	20.722	11.934	0.576	0.12	0.25
K17320	422.902	513.824	1.215	0.12	0.25
K18349	362.433	299.725	0.827	0.12	0.25
K02316	661.808	740.655	1.119	0.12	0.25
K12957	10.592	13.308	1.256	0.12	0.25
K00632	100.524	151.692	1.509	0.12	0.25
K15866	15.528	28.523	1.837	0.13	0.25
K01491	1172.23	1079.96	0.921	0.13	0.25
K09936	506.785	569.246	1.123	0.13	0.25
K00340	105.033	151.962	1.447	0.13	0.25
K01154	317.989	246.154	0.774	0.13	0.25
K15533	85.382	102.154	1.196	0.13	0.25
K16329	9.076	15.701	1.73	0.13	0.25
K11903	15.469	28.043	1.813	0.13	0.25
K01992	2732.17	2496.87	0.914	0.13	0.25
K00177	57.18	39.513	0.691	0.13	0.25
K01012	610.491	513.066	0.84	0.13	0.25
K11717	211.849	183.075	0.864	0.13	0.25
K12132	615.308	746.712	1.214	0.13	0.25
K15736	13.873	28.225	2.035	0.13	0.25
K01754	623.863	544.18	0.872	0.13	0.25
K02558	24.296	29.973	1.234	0.13	0.25
K04767	12.985	11.676	0.899	0.13	0.25
K00937	279.831	226.286	0.809	0.13	0.26
K02431	43.933	72.91	1.66	0.13	0.26
K22604	36.284	22.766	0.627	0.13	0.26
K07001	298.267	219.428	0.736	0.13	0.26
K08981	34.332	25.697	0.748	0.13	0.26
K13954	45.084	54.88	1.217	0.13	0.26
K03060	1163.69	1288.27	1.107	0.13	0.26
K06317	274.791	190.919	0.695	0.13	0.26
K15726	107.988	69.505	0.644	0.13	0.26
K07186	12.473	15.548	1.246	0.13	0.26
K07346	19.543	30.79	1.575	0.13	0.26
K07107	519.828	459.678	0.884	0.13	0.26
K11924	37.252	56.258	1.51	0.13	0.26
K06140	50.189	87.473	1.743	0.13	0.26
K13652	40.787	15.896	0.39	0.13	0.26
K00348	76.931	52.392	0.681	0.13	0.26
K00013	606.268	693.154	1.143	0.13	0.26
K06872	437.299	385.194	0.881	0.13	0.26
K18244	11.438	9.403	0.822	0.13	0.26
K00290	63.608	46.332	0.728	0.13	0.26
K13963	33.57	29.591	0.881	0.13	0.26
K03741	166.902	223.454	1.339	0.13	0.26
K05708	9.293	16.643	1.791	0.14	0.26
K10194	14.596	7.275	0.498	0.14	0.26
K12288	11.24	21.11	1.878	0.14	0.27
K10914	48.315	78.166	1.618	0.14	0.27
K02454	26.058	30.548	1.172	0.14	0.27
K03500	228.499	251.358	1.1	0.14	0.27
K03976	365.991	307.759	0.841	0.14	0.27
K07025	695.379	618.959	0.89	0.14	0.27
K07343	23.245	39.166	1.685	0.14	0.27
K06861	27.822	39.587	1.423	0.14	0.27
K03830	12.624	14.983	1.187	0.14	0.27
K07037	128.308	103.928	0.81	0.14	0.27
K00783	1080.31	979.649	0.907	0.14	0.27
K06173	975.761	862.899	0.884	0.14	0.27
K13654	12.328	17.366	1.409	0.14	0.27
K02823	355.727	298.901	0.84	0.14	0.27
K02410	108.463	101.82	0.939	0.14	0.27
K07133	2164.98	2371.86	1.096	0.14	0.27
K00852	174.62	185.186	1.061	0.14	0.28
K06398	357.578	289.756	0.81	0.14	0.28
K08191	45.114	69.701	1.545	0.14	0.28
K01738	734.431	629.392	0.857	0.14	0.28
K14761	362.531	294.23	0.812	0.14	0.28
K07810	35.993	61.039	1.696	0.14	0.28
K01715	268.062	210.763	0.786	0.14	0.28
K06117	106.207	157.421	1.482	0.14	0.28
K18474	18.13	11.534	0.636	0.14	0.28
K02363	19.338	31.403	1.624	0.14	0.28
K00806	516.252	610.369	1.182	0.14	0.28
K01627	104.369	141.208	1.353	0.14	0.28
K03324	1070.83	939.84	0.878	0.14	0.28
[truncated: 1,851 more rows]

## Sheet: Table S6
Supplementary Table 6. Significant KEGG Orthology (KO) genes of those two metabolism pathways between synovitis group and control group.
KO gene		Mean		P-value	Q-value
		Control	Synovitis
map00280： Valine, leucine and isoleucine degradation	K07250	70.476	92.523	0.026	0.092
	K00666	103.776	65.252	0.04	0.12
	K01902	137.53	168.044	0.034	0.11
	K01908	15.328	28.202	0.012	0.071
	K01910	32.68	44.013	0.03	0.099
	K02062	33.457	50.055	0.042	0.12
	K05939	33.946	68.685	0.01	0.07
	K12507	11.822	23.439	0.0011	0.069
	K05606	25.994	17.03	0.014	0.073
map00280 & map00907	K01782	20.333	41.768	0.012	0.071
	K01825	29.538	48.657	0.03	0.099
map00907： Pinene, camphor and geraniol degradation	K00130	13.032	28.627	0.0026	0.069
	K00135	10.528	20.736	0.0093	0.07
	K00137	9.549	14.688	0.034	0.11
	K00138	15.684	30.281	0.0077	0.069
	K00145	1104.25	867.688	0.00056	0.069
	K00146	12.24	21.944	0.032	0.1
	K02618	10.54	20.286	0.018	0.08
	K03472	31.32	67.496	0.0081	0.07
	K06447	17.182	35.959	0.0032	0.069
	K08324	7.491	16.321	0.012	0.071
	K09472	8.091	16.198	0.011	0.07
	K13821	11.023	17.698	0.017	0.078
	K07749	23.511	38.656	0.00034	0.069
	K18702	27.474	44.897	0.012	0.071
	K22214	12.205	19.247	0.02	0.083
	K01802	283.195	419.5	0.026	0.091
	K03769	24.627	52.738	0.044	0.12
Difference analyses between groups were performed by Wilcoxon rank-sum test. Q value < 0.2 (Benjamini-Hochberg adjustment for P value), is considered statistically significant. KO, KEGG Orthology.

## Sheet: Table S7
Supplementary Table 7. List of 92 biomarkers measured with Olink Inflammation panel in plasma.
Symbol	Uniprot ID	Full name	Values< LOD
4E-BP1	Q13541	Eukaryotic translation initiation factor 4E-binding protein 1	0
ADA	P00813	Adenosine Deaminase	0
ARTN	Q5T4W7	Artemin	0.79
AXIN1	O15169	Axin-1	0
Beta-NGF	P01138	Beta-nerve growth factor	0.99
CASP-8	Q14790	Caspase-8	0
CCL11	P51671	Eotaxin	0
CCL19	Q99731	C-C motif chemokine 19	0
CCL20	P78556	C-C motif chemokine 20	0
CCL23	P55773	C-C motif chemokine 23	0
CCL25	O15444	C-C motif chemokine 25	0
CCL28	Q9NRJ3	C-C motif chemokine 28	0
CCL3	P10147	C-C motif chemokine 3	0
CCL4	P13236	C-C motif chemokine 4	0
CD244	Q9BZW8	Natural killer cell receptor 2B4	0
CD40	P25942	CD40L receptor	0
CD5	P06127	T-cell surface glycoprotein CD5	0
CD6	Q8WWJ7	T cell surface glycoprotein CD6 isoform	0
CD8A	P01732	T-cell surface glycoprotein CD8 alpha chain	0
CDCP1	Q9H5V8	CUB domain-containing protein 1	0
CSF-1	P09603	Macrophage colony-stimulating factor 1	0
CST5	P28325	Cystatin D	0
CX3CL1	P78423	Fractalkine	0
CXCL1	P09341	C-X-C motif chemokine 1	0
CXCL5	P42830	C-X-C motif chemokine 5	0
CXCL6	P80162	C-X-C motif chemokine 6	0
CXCL9	Q07325	C-X-C motif chemokine 9	0
CXCL10	P02778	C-X-C motif chemokine 10	0.75
CXCL11	O14625	C-X-C motif chemokine 11	0
DNER	Q8NFT8	Delta and Notch-like epidermal growth factor-related receptor	0
EN-RAGE	P80511	Protein S100-A12	0
FGF-19	O95750	Fibroblast growth factor 19	0
FGF-21	Q9NSA1	Fibroblast growth factor 21	0
FGF-23	Q9GZV9	Fibroblast growth factor 23	0
FGF-5	Q8NF90	Fibroblast growth factor 5	0
Flt3L	P49771	Fms-related tyrosine kinase 3 ligand	0
GDNF	P39905	Glial cell line-derived neurotrophic factor	0
HGF	P14210	Hepatocyte growth factor	0
IFN-gamma	P01579	Interferon gamma	0
IL-1 alpha	P01583	Interleukin-1 alpha	0.91
IL-10	P22301	Interleukin-10	0
IL-10RA	Q13651	Interleukin-10 receptor subunit alpha	0
IL-10RB	Q08334	Interleukin-10 receptor subunit beta	0
IL-12B	P29460	Interleukin-12 subunit beta	0
IL-13	P35225	Interleukin-13	0.67
IL-15RA	Q13261	Interleukin-15 receptor subunit alpha	0.08
IL-17A	Q16552	Interleukin-17A	0.01
IL-17C	Q9P0M4	Interleukin-17C	0
IL-18	Q14116	Interleukin-18	0
IL-18R1	Q13478	Interleukin-18 receptor 1	0
IL-2	P60568	Interleukin-2	0.99
IL-20	Q9NYY1	Interleukin-20	0.44
IL-20RA	Q9UHF4	Interleukin-20 receptor subunit alpha	0.71
IL-22 RA1	Q8N6P7	Interleukin-22 receptor subunit alpha-1	0.99
IL-24	Q13007	Interleukin-24	0.97
IL-2RB	P14784	Interleukin-2 receptor subunit beta	0.89
IL-33	O95760	Interleukin-33	0.89
IL-4	P05112	Interleukin-4	0.79
IL-5	P05113	Interleukin-5	0.71
IL-6	P05231	Interleukin-6	0
IL-7	P13232	Interleukin-7	0
IL-8	P10145	Interleukin-8	0
LAP TGF-beta-1	P01137	Latency-associated peptide transforming growth factor beta-1	0
LIF	P15018	Leukemia inhibitory factor	0.63
LIF-R	P42702	Leukemia inhibitory factor receptor	0
MCP-1	P13500	Monocyte chemotactic protein 1	0
MCP-2	P80075	Monocyte chemotactic protein 2	0
MCP-3	P80098	Monocyte chemotactic protein 3	0.07
MCP-4	Q99616	Monocyte chemotactic protein 4	0
MMP-1	P03956	Matrix metalloproteinase-1	0
MMP-10	P09238	Matrix metalloproteinase-10	0
NRTN	Q99748	Neurturin	0.31
NT-3	P20783	Neurotrophin-3	0
OPG	O00300	Osteoprotegerin	0
OSM	P13725	Oncostatin-M	0
PD-L1	Q9NZQ7	Programmed cell death 1 ligand 1	0
SCF	P21583	Stem cell factor	0
SIRT2	Q8IXJ6	SIR2-like protein 2	0
SLAMF1	Q13291	Signaling lymphocytic activation molecule	0.04
ST1A1	P50225	Sulfotransferase 1A1	0
STAMBP	O95630	STAM-binding protein	0
TGF-alpha	P01135	Transforming growth factor alpha	0
TNF	P01375	Tumor necrosis factor	0
TNFB	P01374	TNF-beta	0
TNFRSF9	Q07011	Tumor necrosis factor receptor superfamily member 9	0
TNFSF14	O43557	Tumor necrosis factor ligand superfamily member 14	0
TRAIL	P50591	TNF-related apoptosis-inducing ligand	0
TRANCE	O14788	TNF-related activation-induced cytokine	0
TSLP	Q969D9	Thymic stromal lymphopoietin	0.8
TWEAK	O43508	Tumor necrosis factor (Ligand) superfamily, member 12	0
uPA	P00749	Urokinase-type plasminogen activator	0
VEGFA	P15692	Vascular endothelial growth factor A	0
*Biomarkers of 25% or more of the values below the lower limit of detection (LOD) were denoted with Grey shade and excluded.

## Sheet: Table S8
Supplemental Table 8. Partial Spearman correlation analysis between remaining Olink inflammatory biomarkers (n= 75) and presence of synovitis.
Symbol	Model
	#1		#2		#3
	Coefficient	Q-value	Coefficient	Q-value	Coefficient	Q-value
ADA	-0.06	0.39	-0.054	0.44	-0.073	0.3
AXIN1	0.073	0.3	0.04	0.57	0.013	0.85
CASP-8	0.08	0.25	0.03	0.67	-0.012	0.87
CCL11	0.132	0.059	-0.016	0.82	-0.02	0.78
CCL19	-0.015	0.83	-0.105	0.13	-0.089	0.21
CCL20	-0.00049	0.99	-0.061	0.39	-0.068	0.33
CCL23	0.035	0.62	-0.01	0.89	-0.026	0.71
CCL25	0.152	0.028	0.03	0.67	0.024	0.73
CCL28	0.166	0.017	0.074	0.3	0.053	0.45
CCL3	0.133	0.056	-0.016	0.82	0.003	0.97
CCL4	0.091	0.19	0.01	0.89	0.02	0.78
CD244	0.096	0.17	0.022	0.75	0.039	0.58
CD40	0.18	0.01	0.045	0.53	0.016	0.83
CD5	0.106	0.13	-0.022	0.75	-0.033	0.64
CD6	-0.031	0.66	-0.056	0.42	-0.061	0.38
CD8A	0.019	0.79	-0.021	0.76	-0.003	0.96
CDCP1	0.166	0.017	-0.014	0.85	-0.018	0.8
CSF-1	0.158	0.023	0.021	0.77	0.016	0.82
CST5	0.089	0.2	0.087	0.22	0.056	0.43
CX3CL1	-0.00033	1	-0.084	0.23	-0.095	0.18
CXCL1	-0.034	0.63	-0.135	0.055	-0.132	0.06
CXCL11	0.042	0.55	-0.042	0.55	-0.016	0.82
CXCL5	0.011	0.87	-0.081	0.25	-0.089	0.21
CXCL6	0.053	0.44	-0.005	0.94	-0.012	0.87
CXCL9	0.181	0.0092	0.009	0.9	0.009	0.9
DNER	0.044	0.53	0.107	0.13	0.064	0.37
EN.RAGE	0.03	0.67	-0.017	0.81	-0.097	0.17
FGF-19	-0.041	0.56	-0.01	0.89	0.016	0.82
FGF-21	0.035	0.61	-0.007	0.92	0.007	0.92
FGF-23	0.22	0.0015	0.139	0.047	0.154	0.029
FGF-5	0.089	0.2	-0.01	0.89	-0.017	0.81
Flt3L	0.046	0.51	-0.064	0.36	-0.103	0.14
GDNF	0.107	0.12	0.032	0.64	0.027	0.7
HGF	0.187	0.0069	0.007	0.92	-0.015	0.83
IFN.gamma	0.044	0.53	0.022	0.75	0.028	0.69
IL-10RA	0.115	0.1	0.115	0.1	0.075	0.29
IL-10RB	0.162	0.02	0.031	0.66	0.013	0.85
IL-12B	0.085	0.22	-0.022	0.75	-0.006	0.94
IL-15RA	0.076	0.28	0.003	0.96	0.021	0.76
IL-17A	0.036	0.61	-0.02	0.78	-0.034	0.63
IL-17C	0.25	0.00027	0.173	0.013	0.178	0.011
IL-18R1	0.089	0.2	-0.024	0.73	-0.032	0.65
IL-10	0.021	0.76	-0.052	0.46	-0.069	0.33
IL-18	0.093	0.18	0.032	0.65	0.058	0.41
IL-6	0.145	0.037	-0.047	0.51	-0.088	0.21
IL-7	-0.012	0.87	-0.073	0.3	-0.063	0.37
IL-8	0.114	0.1	0.004	0.95	-0.012	0.86
LAP TGF-beta-1	0.11	0.11	-0.011	0.88	-0.007	0.93
LIF-R	0.047	0.5	0.012	0.86	0.012	0.87
MCP-1	0.157	0.024	0.072	0.31	0.087	0.22
MCP-2	0.015	0.83	-0.065	0.35	-0.033	0.64
MCP-3	0.156	0.025	-0.002	0.98	-0.045	0.52
MCP-4	0.092	0.19	-0.015	0.83	-0.024	0.74
MMP-1	0.028	0.69	-0.018	0.8	-0.064	0.37
MMP-10	0.063	0.37	0.008	0.91	-0.03	0.67
NT-3	-0.031	0.65	0.006	0.93	-0.012	0.87
OPG	0.185	0.0075	0.046	0.51	0.035	0.62
OSM	0.059	0.4	-0.023	0.74	-0.069	0.33
PD-L1	0.123	0.076	0.023	0.75	0.04	0.57
SCF	-0.014	0.85	-0.059	0.4	-0.083	0.24
SIRT2	0.014	0.84	-0.034	0.63	-0.056	0.43
SLAMF1	0.022	0.76	-0.058	0.41	-0.052	0.46
ST1A1	0.083	0.24	0.042	0.55	0.003	0.97
STAMBP	0.000491	0.99	-0.053	0.45	-0.082	0.25
TGF-alpha	0.099	0.15	0.014	0.84	0.008	0.9
TNF	0.033	0.64	-0.107	0.13	-0.078	0.27
TNFB	-0.034	0.62	-0.067	0.34	-0.029	0.68
TNFRSF9	0.113	0.1	0.013	0.85	0.031	0.66
TNFSF14	0.105	0.13	-0.004	0.96	-0.03	0.67
TRAIL	-0.014	0.84	-0.046	0.51	-0.039	0.58
TRANCE	-0.054	0.44	-0.029	0.68	-0.031	0.66
TWEAK	-0.193	0.0052	-0.168	0.017	-0.145	0.04
uPA	0.004	0.95	-0.054	0.45	-0.06	0.39
VEGFA	0.161	0.02	0.013	0.86	-0.009	0.9
X4E-BP1	-0.083	0.24	-0.112	0.11	-0.118	0.094
Bold indicates statistically significant (Q < 0.2). Model 1: no adjustment; Model 2: additional adjustment for age, gender, and BMI based on Model 1; Model 3: additional adjustment for Kellgren and Lawrence's grade based on Model 2.

## Sheet: Table S9
Supplementary Table 9. Partial Spearman correlation analysis between synovitis-realted Olink inflammatory biomarkers and KO.
Symbol	KEGG Orthology	Coefficient	Q-value
FGF-23	K07250	0.01	0.89
	K00666	0.019	0.79
	K01902	0.079	0.26
	K01908	0.049	0.49
	K01910	-0.007	0.92
	K02062	-0.017	0.81
	K05939	-0.005	0.95
	K12507	0.066	0.35
	K05606	0.089	0.21
	K01782	0.047	0.5
	K01825	-0.052	0.46
	K00130	-0.065	0.35
	K00135	0.011	0.88
	K00137	0.058	0.41
	K00138	0.015	0.83
	K00145	0.099	0.16
	K00146	0.03	0.67
	K02618	0.045	0.52
	K03472	-0.038	0.59
	K06447	0	1
	K08324	-0.019	0.79
	K09472	0.044	0.53
	K13821	-0.083	0.24
	K07749	0.026	0.72
	K18702	0.036	0.61
	K22214	0.016	0.82
	K01802	0.104	0.14
	K03769	-0.111	0.11
IL-17C	K07250	0.133	0.059
	K00666	0.052	0.46
	K01902	0.037	0.6
	K01908	0.02	0.78
	K01910	-0.074	0.29
	K02062	-0.008	0.91
	K05939	0.009	0.89
	K12507	0.034	0.63
	K05606	-0.09	0.2
	K01782	-0.02	0.78
	K01825	-0.016	0.83
	K00130	-0.074	0.29
	K00135	-0.02	0.78
	K00137	0.002	0.97
	K00138	0.001	0.99
	K00145	-0.114	0.11
	K00146	-0.017	0.81
	K02618	-0.025	0.72
	K03472	-0.075	0.29
	K06447	-0.016	0.82
	K08324	-0.052	0.46
	K09472	-0.036	0.61
	K13821	-0.103	0.14
	K07749	0.046	0.51
	K18702	-0.035	0.62
	K22214	-0.01	0.89
	K01802	0.027	0.7
	K03769	-0.099	0.16
TWEAK	K07250	-0.03	0.67
	K00666	-0.018	0.8
	K01902	0.045	0.53
	K01908	-0.043	0.55
	K01910	-0.106	0.13
	K02062	-0.007	0.92
	K05939	-0.075	0.29
	K12507	-0.084	0.23
	K05606	0.03	0.67
	K01782	-0.043	0.55
	K01825	-0.113	0.11
	K00130	-0.025	0.73
	K00135	-0.013	0.85
	K00137	-0.034	0.63
	K00138	-0.015	0.84
	K00145	0.051	0.47
	K00146	0.005	0.94
	K02618	0.017	0.81
	K03472	-0.076	0.28
	K06447	-0.021	0.77
	K08324	-0.088	0.21
	K09472	0.008	0.91
	K13821	-0.057	0.42
	K07749	-0.043	0.54
	K18702	-0.059	0.4
	K22214	-0.064	0.36
	K01802	0.02	0.77
	K03769	-0.098	0.16
*All correlation analyses were adjusted for coriates including age, gender, Body mass index, and Kellgren and Lawrence's grade. KEGG Orthology, KO.

[truncated: 3 more sheets: Table S10, Table S11, Table S12]
